# Supplementary material for: Meta-analysis of human gene expression in response to Mycobacterium tuberculosis infection reveals potential therapeutic targets
Source: BMC Syst Biol. 2018 Jan 10;12:3. doi: 10.1186/s12918-017-0524-z (PMC5763539; doi:10.1186/s12918-017-0524-z)
Supplement: Supplementary file 3 — List of the 85 GEO datasets available for TB-related host responses at the time of the study, their inclusion (color shaded) or exclusion in the meta-analysis and the reasons for their exclusion. (XLSX 23 kb) [file 12918_2017_524_MOESM3_ESM.xlsx]

## Sheet: Sheet1
Additional file 3. List of the 85 GEO datasets available for TB-related host responses at the time of the study, their inclusion (color shaded) or exclusion in the meta-analysis and the reasons for their exclusion.
GEO Dataset	Study	PMID	Selection/reasons for rejection
GSE19435	Transcriptional profiles in Blood of patients with Tuberculosis - Longitudinal Study	20725040	Selected
GSE19439	Blood Transcriptional Profiles in Active and Latent Tuberculosis UK (Training Set)	20725040	Selected
GSE19444	Blood Transcriptional Profiles of Active and Latent TB (UK Test Set)	20725040	Selected
GSE28623	Pathway and functional association analysis of whole blood gene expression profiles reveal functional networks underlying TB pathogenesis. [Agilent-014850]	22046420	Selected
GSE29536	Whole Blood Transcriptional Modules generated on Illumina Hu-6 V2 Beadchips	24069364	Selected
GSE34608	Gene and microRNA expression in pulmonary tuberculosis and sarcoidosis	22547807	Selected
GSE54992	Expression data from peripheral blood	24647646	Selected
GSE62525	Gene expression profiling identifies candidate biomarkers for active and latent tuberculosis	26818387	Selected
GSE65517	Comparative analysis of monocytes from healthy donors, patients with metastatic breast cancer, sepsis or tuberculosis	25992611	Selected
GSE34151	Deciphering the genetic architecture of variation in the immune response to Mycobacterium tuberculosis infection (expression)	22233810	in vitro culture, human dentritic cells
GSE360	Macrophages and dendritic cells exposed to phylogenetically distinct parasites	12663451	in vitro culture, human dentritic cells
GSE53143	A Genomic Portrait of the Genetic Architecture and Regulatory Impact of microRNA Expression in Response to Infection (functional investigation of the role of miR-29)	24482540	in vitro culture, human dentritic cells
GSE17477	Expresson from human THP-1 stimulated with IFN-g and/or infected with TB	Unpublished	in vitro culture, human THP-1 cells
GSE29628	The time-course transcriptomic responses of THP-1 human macrophage-like cells to W-Beijing Mycobacterium tuberculosis strains of different sublineages	22675550	in vitro culture, human THP-1 cells
GSE51029	Transcriptomics of THP-1 host cells infected with Mycobacterium tuberculosis (Mtb)	Unpublished	in vitro culture, human THP-1 cells
GSE57028	Transcriptomics of vitamin D treatment effects in Mycobacterium tuberculosis-infected THP-1 cells	24899504	in vitro culture, human THP-1 cells
GSE42834	Human whole blood microarray study to compare patients with tuberculosis, sarcoidosis, pneumonia, and lung cancer	23940611	low correlation within group, density, used as validation sets
GSE56153	Genome-Wide Expression Profiling Identifies Type 1 Interferon Response Pathways in Active Tuberculosis	23029268	low correlation within group, density, used as validation sets
GSE31348	Tuberculosis Patients Blood Gene Expression Through Treatment	22872737	low correlation within group, density, used as validation sets
GSE36238	Tuberculosis Patients Blood Gene Expression Through Treatment (cured and end-of-treatment patients)	22872737	low correlation within group, density, used as validation sets
GSE41055	A predictive signature gene set for discriminating active from latent TB in Warao Amerindian children	23375113	exon array
GSE48237	Innate and antigen-specific cytotoxic cells and Paradoxical HIV-associated Tuberculosis Immune reconstitution inflammatory syndrome (TB-IRIS)	25589068	HIV complicated
GSE50834	Gene expression analysis of PBMC from HIV and HIV/TB co-infected patients	24587128	HIV complicated
GSE37250	Genome-wide transcriptional profiling of HIV positive and negative adults with active tuberculosis, latent TB infection and other diseases	24167453	HIV complicated, no control
GSE18794	Mycobacterium tuberculosis Chaperonin 60.1 has Bipolar Effects on Human peripheral blood-derived Monocytes	Unpublished	in vitro culture by cpn60.1
GSE59184	Microarray analysis adherent peripheral blood mononuclear cells stimulated with IL-10, IL-15, and IL-4	25143364	in vitro culture by cytokines
GSE30950	Human Natural Killer Cell activation by mycobacteria	Unpublished	in vitro culture by cytokines
GSE25505	Gene expression analysis of gamma-M.tuberculosis-stimulated CD14hiCD16- and CD14loCD16+ monocytes	21209279	in vitro culture by gamma irradiated strain
GSE10198	Mycobacterium tuberculosis targets DC-SIGN for immunosuppression through the PD-1/PD-Ligand pathway	Unpublished	in vitro culture by ManLAM or ICAM-3
GSE62423	Dissecting the immunogenicity of RD1-recombinant live tuberculosis vaccine candidates studying host-pathogen interaction in human primary dendritic cells	26602835	in vitro culture by RD-1 recombinant strain
GSE8921	Toll-like receptor triggering of a vitamin D-mediated human antimicrobial response	16497887	in vitro culture by TLR2
GSE52819	Vitamin D treatment of M.tb. infected macrophages	23762029	in vitro culture by vitamin D
GSE3408	Novel Roles of Osteopontin and CXC Chemokine Ligand 7 in the Defense against Mycobacterial Infection	16412049	in vitro culture, platform
GSE26305	Genome-wide gene expression analysis for target genes to differentiate patients with intestinal tuberculosis and Crohn’s disease	25969456	intestinal tuberculosis
GSE19052	Identification of genes differentially regulated upon infection of Thp-1 cells with H37Rv	20211141	less than 3 samples per group
GSE27882	Development of gene expression signatures for latent and clinical tuberculosis (TB)	22719887	less than 3 samples per group
GSE20050	Gene expression profiles of caseous human pulmonary TB granulomas derived from TB patients	20597103	less than 3 samples per group
GSE45386	Comparison of M. tuberculosis and M. bovis BCG in diluted whole blood cultures	26351358	less than 3 samples per group
GSE81746	Gene expression profiling of tuberculosis patients from India	Unpublished	less than 3 samples per group
GSE15539	THP-1 cells infected with the clinical isolates of extensively drug-resistant and drug sensitive tuberculosis	Unpublished	less than 3 samples per group
GSE27984	PPD stimulated PBMCs from tuberculosis patients, latent infectious individuals and healthy controls	21904626	low correlation within group
GSE25534	Tuberculosis patients, latent and uninfected controls; whole blood	20861863	low correlation within group
GSE6112	Tubercolosis and healthy infected patients PBMC_TB_vs_Pool_LTBI	17318616	low correlation within group, density, platform
GSE63548	Expression profiling of lymph nodes in tuberculosis patients reveal inflammatory milieu at site of infection	Unpublished	lymph node tissue
GSE70476	Cell-specific gene expression patterns in TB patients and household contacts	26374119	monocyte or granulocyte only
GSE19443	Blood Transcriptional Profiles of Active TB (UK Test Set Separated)	20725040	monocyte or neutrophil or CD4/CD8 only
GSE11199	Identification of Tuberculosis Susceptibility Genes with Human Macrophage Gene Expression Profiles	19057661	no healthy control
GSE19442	Blood Transcriptional Profiles of TB in South Africa	20725040	no healthy control
GSE39939	Genome wide transcriptional profiling of HIV positive and negative children with active tuberculosis, latent TB infection and other diseases from Kenya	24785206	no healthy control
GSE39940	Genome wide transcriptional profiling of HIV positive and negative children with active tuberculosis, latent TB infection and other diseases from South Africa and Malawi	24785206	no healthy control
GSE39941	Genome wide transcriptional profiling of HIV positive and negative children with active tuberculosis, latent TB infection and other diseases	24785206	no healthy control
GSE58411	Blood Transcriptional Signature of hyperinflammation in HIV-associated Tuberculosis	26399326	no healthy control
GSE62147	Gene expression in M. tuberculosis and M. africanum infected tuberculosis patients prior to and following treatment	26043170	no healthy control
GSE76873	Monocyte Transcriptional Networks are Associated with Tuberculin Skin Test Status in Uganda	Unpublished	no healthy control
GSE7870	The sigma factor E of Mycobacterium tuberculosis modulates the inflammatory response of human THP1 cells	Unpublished	no healthy control
GSE64335	Mycobacterium tuberculosis H37Ra-infected macrophages response to T0901317	27604870	no healthy control
GSE67589	Excessive Cytolytic Responses Predict Tuberculosis Relapse After Apparently Successful Treatment	26351358	no healthy control
GSE20716	PBMC expression profiles of BCG vaccine protected infants and of BCG vaccinated infants who develop tuberculosis disease	Unpublished	no tuberculosis patients
GSE22098	Whole blood transcriptional profiles of patients with active tuberculosis (TB) and other inflammatory and infectious diseases	20725040	no tuberculosis patients
GSE46268	Gene expression profile of human monocytes stimulated with all-trans retinoic acid (ATRA) or 1,25a-dihydroxyvitamin D3 (1,25D3)	24501203	no tuberculosis patients
GSE43700	Microarray analysis of IL-10 stimulated adherent peripheral blood mononuclear cells	23449998	no tuberculosis patients
GSE39163	MicroRNA miR-223 constrains lethal inflammation during Mycobacterium tuberculosis infection	24084739	not human samples
GSE73654	Mucosal vaccination with attenuated Mycobacterium tuberculosis induces strong central memory responses and protects against tuberculosis	26460802	not human samples
GSE76703	Temporal Expression of Peripheral Blood Leukocyte Biomarkers in a Macaca fascicularis Primary Infection Model of Tuberculosis	27228113	not human samples
GSE84152	Early whole blood transcriptional signatures are associated with severity of lung inflammation in cynomolgus macaques with Mycobacterium tuberculosis infection	Unpublished	not human samples
GSE9946	Comparison of stimulatory and inhibitory dendritic cell subsets reveals new role of DC in granulomatous infection	18802101	not human samples
GSE23590	Gene expression data from compstatin treated E.coli-Induced primate sepsis model	Unpublished	not TB study
GSE30273	The transcriptional profile of Langhans-like multinucleated giant macrophages: Collapse of the inflammatory and immune responses	Unpublished	not TB study
GSE42606	Genome-wide transcriptional profiling of human PBMCs stimulated with Candida albicans and non-fungal inflammatory stimuli	23299892	not TB study
GSE48132	Aryl hydrocarbon receptor senses bacterial pigmented virulence factors and orchestrates anti-bacterial defenses (part 2)	25119038	not TB study
GSE42827	Human whole blood microarray study to compare patients with tuberculosis, sarcoidosis, pneumonia, and lung cancer (pneumonia treated)	23940611	only pneumoniae patients
GSE42831	Human whole blood microarray study to compare patients with tuberculosis, sarcoidosis, pneumonia, and lung cancer (sarcoidosis)	23940611	only sarcoid sample
GSE13670	Gene expression data from S. aureus-exposed macrophages	19381294	S. aureus infection, not tuberculosis
GSE16250	PBMCs exposed to the Mycobacterium tuberculosis H37Ra strain	Unpublished	samples from one patient
GSE57736	Gene expression comparison between Mycobacterium tuberculosis infected monocytes from tuberculous and healthy elders	25157980	samples reinfected with Mtb
GSE70200	Engagement of the Aryl Hydrocarbon Receptor in Mycobacterium tuberculosis–Infected Macrophages Has Pleiotropic Effects on Innate Immune Signaling	26416282	THP-1 cells on AHR knockdown
GSE58466	Transcriptional Profile of Mycobacterium tuberculosis Replicating in Human Type II Alveolar Epithelial A549 cell line	25844539	tuberculosis bacterial signature
GSE29507	Gene Expression Profiling of Tuberculous Meningitis coinfected with HIV	Unpublished	tuberculous meningitis
GSE23074	Gene Expression Profiling of Tuberculous Meningitis	Unpublished	tuberculous meningitis
GSE32645	The unique molecular signature of cortical tissue injury in Multiple Sclerosis	23687122	tuberculous meningitis
GSE40719	Gene expression analysis of peripheral blood mononuclear cells prior to and following vaccination of human volunteers with the novel TB vaccine candidate MVA85A	23844129	vaccine study
GSE56559	Immune response to MVA85A or placebo in BCG-vaccinated South African infants at day 1 post-vaccination	Unpublished	vaccine study
GSE56561	Immune response to MVA85A or placebo in BCG-vaccinated South African infants at days 0 and 28 post-vaccination	Unpublished	vaccine study
GSE87801	Maternal BCG scar is associated with enhanced infant proinflammatory responses	Unpublished	vaccine study
GSE81926	Nonpathogenic SIV and Pathogenic HIV Infections Associate with Disparate Innate Cytokine Signatures in Response to M. bovis BCG	27505158	vaccine study, HIV patients

## Sheet: Sheet2
DEG	Fold change in meta-analysis	FDR P-value in meta-analysis	Most significant SNP	SNP P-value
CCR7	-2.382	5.14e-08	rs11659024	7.69e-10
MAP4K1	-1.981	0.00481	rs10775533	8.63e-09
CD6	-1.94	0.00495	rs10897125	1.01e-14
PBX4	-1.88	6e-06	rs1859287	7.42e-10
PCSK7	-1.824	0.000845	rs1060211	3.98e-11
CABIN1	-1.74	0.00362	rs2154594	7.31e-19
ACSS1	-1.717	7.23e-06	rs6138553	1.79e-09
BLK	-1.715	7.73e-09	rs2254546	8.3e-11
FBXO31	-1.698	3.59e-06	rs10779243	8.09e-12
CD19	-1.658	0.0016	rs7185232	1.21e-09
CD5	-1.611	0	rs10897125	1.01e-14
WDR6	-1.606	4.21e-06	rs1134591	1.62e-15
MDC1	-1.595	2.24e-09	rs1317834	1.13e-09
EEF1D	-1.584	0.00257	rs11136344	2.56e-08
OLIG1	-1.528	1.13e-05	rs1044213	3.89e-08
CIRBP	-1.523	0.000603	rs2285899	2.41e-11
COX19	-1.504	0.00146	rs11761941	4.64e-12
C6orf136	-1.502	0.00134	rs1317834	1.13e-09
ZBTB40	-1.5	0.00638	rs7544210	5.12e-10
KIF1B	1.506	0.000203	rs11121555	2.21e-08
BAZ1A	1.54	0.00394	rs799486	4.69e-10
SP110	1.545	0.000802	rs3948464	5.9e-37
ACTA2	1.553	0.000868	rs1800682	3.81e-09
GBP3	1.561	0.000146	rs12121223	3.38e-10
HLA-DPA1	1.566	0.00724	rs3129750	2.51e-22
MICB	1.58	0.000485	rs2532929	4.87e-14
ITGAM	1.607	5.77e-07	rs749671	1.17e-09
PGD	1.768	1.49e-05	rs11121555	2.21e-08
CSTA	1.771	0.000114	rs10934559	5.86e-10
PSMB10	1.793	3.97e-05	rs12102971	3.17e-14
C2	1.823	4.89e-12	rs2532929	4.87e-14
OAS1	1.832	3.46e-05	rs10774671	3.72e-10
GMFG	1.836	0.00211	rs10412931	6.74e-09
FAS	1.867	7.49e-06	rs1800682	3.81e-09
ENTPD1	1.871	2.26e-05	rs10882657	9.31e-09
MS4A4A	1.882	3.51e-06	rs10750936	3.92e-14
PSMB8	1.89	5.14e-08	rs3129750	2.51e-22
SCO2	1.909	0.00296	rs12148	2.92e-09
TAP2	1.918	0.000354	rs3129750	2.51e-22
TIMM10	1.971	2.16e-08	rs2649662	2.11e-14
SNX10	2	3.23e-06	rs3814095	7.76e-15
SQRDL	2.003	1.62e-09	rs1980288	2.82e-09
TAP1	2.332	1.03e-06	rs3129750	2.51e-22
WARS	2.345	1.99e-07	rs1009812	2.69e-14
PSMB9	2.386	3.94e-06	rs3129750	2.51e-22
GBP2	2.435	1.48e-05	rs12121223	3.38e-10
LAP3	2.956	1.33e-08	rs10939733	2.11e-11
GBP5	3.432	1.33e-08	rs2146340	6.9e-19
