# Supplementary material for: Meta-analysis of human gene expression in response to Mycobacterium tuberculosis infection reveals potential therapeutic targets
Source: BMC Syst Biol. 2018 Jan 10;12:3. doi: 10.1186/s12918-017-0524-z (PMC5763539; doi:10.1186/s12918-017-0524-z)
Supplement: Supplementary file 5 — List of 1655 DEGs and their fold changes and FDR P-values in the meta-analysis. (XLSX 73 kb) [file 12918_2017_524_MOESM5_ESM.xlsx]

## Sheet: Sheet1
Additional file 5. List of 1,655 DEGs and their fold changes and FDR P-values in the meta-analysis.
EntrezID	Name	CombinedES	Pval
54438	GFOD1	-1.3414	0
921	CD5	-1.6111	0
634	CEACAM1	2.4465	0
3399	ID3	-2.4513	0
4048	LTA4H	1.7034	0
64949	MRPS26	-1.5089	0
139065	SLITRK4	1.759	0
2091	FBL	-1.622	0
10855	HPSE	2.1249	0
197259	MLKL	1.8167	0
2323	FLT3LG	-1.2414	0
10081	PDCD7	-1.4284	2.85e-13
79064	TMEM223	-1.204	2.85e-13
117854	TRIM6	1.2028	4.95e-13
116443	GRIN3A	1.344	4.95e-13
2760	GM2A	1.2913	6.95e-13
929	CD14	1.6488	1.31e-12
9840	KIAA0748	-1.3291	2.34e-12
8819	SAP30	1.1522	2.34e-12
90861	HN1L	-1.1545	2.41e-12
925	CD8A	-1.1534	2.65e-12
717	C2	1.8234	4.89e-12
6788	STK3	2.0025	6.93e-12
4615	MYD88	1.4773	7.57e-12
51513	ETV7	1.7452	9.64e-12
113791	PIK3IP1	-2.4575	1.46e-11
132001	TAMM41	-1.393	3.27e-11
9710	KIAA0355	-1.4782	4.69e-11
6539	SLC6A12	2.1539	5.12e-11
10981	RAB32	1.7139	6.01e-11
22926	ATF6	1.501	6.48e-11
2799	GNS	2.2242	7.38e-11
284021	MILR1	1.0754	7.78e-11
714	C1QC	1.7893	1.22e-10
131870	NUDT16	1.5145	1.26e-10
81606	LBH	-2.1831	1.34e-10
57602	USP36	-2.0055	1.98e-10
727	C5	1.9805	2.21e-10
54107	POLE3	-1.0395	2.76e-10
51284	TLR7	1.8985	3.04e-10
11031	RAB31	1.6357	3.41e-10
6809	STX3	1.6493	3.79e-10
1071	CETP	1.1991	4.34e-10
6272	SORT1	2.9451	5.18e-10
3337	DNAJB1	-1.0197	5.18e-10
55640	FLVCR2	2.6945	5.26e-10
26018	LRIG1	-1.2394	5.43e-10
57616	TSHZ3	1.5122	6.97e-10
4481	MSR1	1.3919	9.72e-10
712	C1QA	1.352	1.22e-09
163702	IL28RA	-1.4774	1.22e-09
23495	TNFRSF13B	-0.99596	1.6e-09
58472	SQRDL	2.003	1.62e-09
8897	MTMR3	0.99375	1.69e-09
3717	JAK2	2.7555	1.83e-09
9656	MDC1	-1.5953	2.24e-09
284459	HKR1	-1.2217	2.29e-09
4907	NT5E	-1.0363	2.29e-09
9958	USP15	1.1686	2.34e-09
93058	COQ10A	-1.5887	2.42e-09
56833	SLAMF8	1.423	2.64e-09
713	C1QB	2.6536	2.66e-09
348378	FAM159A	-1.6362	2.66e-09
57149	LYRM1	1.8357	2.66e-09
116071	BATF2	2.7017	4.15e-09
8743	TNFSF10	2.708	4.39e-09
83666	PARP9	2.4676	6.08e-09
948	CD36	2.1063	6.08e-09
4841	NONO	-0.97877	7.01e-09
57168	ASPHD2	1.7186	7.73e-09
640	BLK	-1.7152	7.73e-09
1879	EBF1	-1.568	7.73e-09
9540	TP53I3	1.3638	7.73e-09
154214	RNF217	0.94637	9.03e-09
6732	SRPK1	1.6582	9.12e-09
5414	2004-09-01	1.3375	1.29e-08
118932	ANKRD22	3.0973	1.33e-08
51056	LAP3	2.9559	1.33e-08
151636	DTX3L	1.4566	1.33e-08
51760	SYT17	-0.9554	1.33e-08
115362	GBP5	3.4321	1.33e-08
7100	TLR5	2.2408	1.33e-08
26234	FBXL5	2.1315	1.33e-08
9249	DHRS3	-2.0772	1.5e-08
6772	STAT1	2.8884	1.69e-08
683	BST1	2.1019	1.7e-08
1084	CEACAM3	1.0811	1.72e-08
51292	GMPR2	1.4401	2.07e-08
26519	TIMM10	1.9705	2.16e-08
22921	MSRB2	1.5829	2.38e-08
9447	AIM2	2.3993	2.38e-08
8760	CDS2	1.4281	3.14e-08
54876	DCAF16	-1.2689	3.27e-08
10906	TRAFD1	1.9938	3.33e-08
55063	ZCWPW1	-0.91125	3.42e-08
79623	GALNT14	1.0088	3.49e-08
23020	SNRNP200	-1.2884	3.79e-08
29914	UBIAD1	-1.3793	3.94e-08
26270	FBXO6	2.5841	4.8e-08
51466	EVL	-1.9721	4.92e-08
441168	FAM26F	2.0193	4.93e-08
1236	CCR7	-2.3819	5.14e-08
9111	NMI	1.9825	5.14e-08
5696	PSMB8	1.8895	5.14e-08
51167	CYB5R4	1.8285	5.14e-08
84823	LMNB2	-1.5818	5.58e-08
51311	TLR8	2.2946	5.93e-08
8739	HRK	-1.4179	5.95e-08
1432	MAPK14	1.844	5.97e-08
55661	DDX27	-1.569	5.97e-08
10367	MICU1	1.814	5.97e-08
56941	C3orf37	-1.3192	6.05e-08
57126	CD177	0.97344	6.14e-08
838	CASP5	1.9462	6.16e-08
23424	TDRD7	1.4973	6.16e-08
5627	PROS1	1.4256	6.26e-08
4283	CXCL9	0.88913	6.49e-08
196410	METTL7B	1.3207	6.88e-08
23034	SAMD4A	1.3909	7.24e-08
5016	OVGP1	-1.3793	8.13e-08
79887	PLBD1	2.3416	8.21e-08
6041	RNASEL	1.577	8.21e-08
1877	E4F1	-1.3265	9.31e-08
1102	RCBTB2	1.6141	9.39e-08
79897	RPP21	-0.97436	9.6e-08
79758	DHRS12	0.8753	1.03e-07
931	MS4A1	-1.1776	1.05e-07
283989	TSEN54	-2.1719	1.05e-07
257019	FRMD3	1.3486	1.05e-07
3428	IFI16	2.4195	1.12e-07
56935	C11orf75	1.9254	1.17e-07
475	ATOX1	1.9484	1.37e-07
171023	ASXL1	-0.92738	1.37e-07
8269	TMEM187	-1.0729	1.42e-07
55556	ENOSF1	-1.4884	1.42e-07
22978	NT5C2	1.0244	1.42e-07
23643	LY96	2.9688	1.47e-07
306	ANXA3	2.2485	1.59e-07
27020	NPTN	1.3971	1.63e-07
11120	BTN2A1	0.86237	1.7e-07
919	CD247	-1.5858	1.75e-07
2745	GLRX	2.53	1.76e-07
65108	MARCKSL1	-2.0798	1.82e-07
54900	LAX1	-2.0424	1.87e-07
27122	DKK3	-1.064	1.9e-07
7453	WARS	2.3448	1.99e-07
6737	TRIM21	1.8418	2e-07
914	CD2	-1.4008	2.03e-07
55969	C20orf24	1.7671	2.04e-07
23164	MPRIP	-1.7322	2.1e-07
834	CASP1	3.2707	2.12e-07
51734	MSRB1	2.0049	2.22e-07
157983	C9orf66	1.3293	2.24e-07
864	RUNX3	-1.6304	2.27e-07
1378	CR1	1.8113	2.28e-07
10410	IFITM3	2.4042	2.28e-07
27252	KLHL20	-0.85221	2.28e-07
4005	LMO2	1.767	2.29e-07
3577	CXCR1	0.84758	2.49e-07
1774	DNASE1L1	0.97795	2.51e-07
338657	CCDC84	-1.4356	2.54e-07
57568	SIPA1L2	1.4508	2.54e-07
5165	PDK3	1.4268	2.57e-07
9214	FAIM3	-2.5698	2.62e-07
9050	PSTPIP2	2.686	2.66e-07
23178	PASK	-1.8239	2.71e-07
2869	GRK5	-0.89487	2.75e-07
57185	NIPAL3	-1.5218	2.85e-07
54757	FAM20A	1.5638	2.87e-07
4837	NNMT	0.84292	2.99e-07
6402	SELL	2.1397	3.09e-07
23062	GGA2	-1.4241	3.09e-07
94240	EPSTI1	2.934	3.14e-07
54663	WDR74	-1.6321	3.14e-07
4063	LY9	-1.4961	3.78e-07
1536	CYBB	1.9752	3.88e-07
6948	TCN2	1.683	4.16e-07
10577	NPC2	1.7943	4.16e-07
3490	IGFBP7	0.82709	4.68e-07
10791	VAMP5	3.1902	4.77e-07
79672	FN3KRP	-1.2171	4.85e-07
23082	PPRC1	-1.5594	4.98e-07
58473	PLEKHB1	-1.3048	4.99e-07
5276	SERPINI2	1.113	5.03e-07
5795	PTPRJ	0.90674	5.03e-07
55741	EDEM2	1.1404	5.17e-07
629	CFB	1.1805	5.54e-07
256987	SERINC5	-0.82395	5.54e-07
3684	ITGAM	1.6072	5.77e-07
7088	TLE1	-1.2866	6.3e-07
220929	ZNF438	2.0165	6.34e-07
4299	AFF1	1.4805	6.5e-07
115361	GBP4	2.7202	6.71e-07
6590	SLPI	1.2265	6.88e-07
6993	DYNLT1	2.088	7.26e-07
3087	HHEX	1.2743	7.55e-07
116225	ZMYND19	-0.83459	7.63e-07
2162	F13A1	1.2379	8.6e-07
122402	TDRD9	1.5062	8.69e-07
26524	LATS2	0.93041	9.05e-07
971	CD72	-1.0535	9.36e-07
10673	TNFSF13B	2.6298	9.53e-07
6838	SURF6	-1.3889	9.56e-07
81887	LAS1L	-1.19	9.56e-07
55274	PHF10	-1.1155	9.65e-07
6890	TAP1	2.3323	1.03e-06
286333	LINC00256A	1.6662	1.07e-06
4753	NELL2	-1.7282	1.17e-06
10038	PARP2	-0.80092	1.19e-06
6283	S100A12	2.1377	1.24e-06
254428	SLC41A1	-0.80145	1.25e-06
51528	JKAMP	1.3292	1.33e-06
79706	PRKRIP1	-1.0531	1.35e-06
219285	SAMD9L	2.6008	1.43e-06
11119	BTN3A1	1.4832	1.44e-06
9414	TJP2	1.1458	1.45e-06
113246	C12orf57	-1.6253	1.5e-06
27351	PPPDE2	1.4396	1.64e-06
115650	TNFRSF13C	-1.1657	1.67e-06
114769	CARD16	2.0909	1.76e-06
10346	TRIM22	2.603	1.84e-06
81831	NETO2	1.3867	1.84e-06
55133	SRBD1	2.2841	1.93e-06
10613	ERLIN1	1.369	2e-06
1025	CDK9	-1.6364	2.02e-06
64108	RTP4	2.3178	2.17e-06
10194	TSHZ1	-1.0956	2.29e-06
146198	ZFP90	-1.0301	2.53e-06
10131	TRAP1	-1.5077	2.55e-06
5547	PRCP	1.8075	2.61e-06
55902	ACSS2	1.8166	2.63e-06
2833	CXCR3	-2.0592	2.65e-06
253769	WDR27	-0.89034	2.69e-06
401152	C4orf3	1.237	2.77e-06
7533	YWHAH	1.1519	2.78e-06
56967	C14orf132	-0.89016	2.84e-06
55356	SLC22A15	1.2746	2.89e-06
10261	IGSF6	1.226	2.95e-06
1845	DUSP3	2.1072	2.99e-06
4353	MPO	1.2265	3.04e-06
91523	FAM113B	-1.5939	3.14e-06
5110	PCMT1	1.7907	3.23e-06
29887	SNX10	2	3.23e-06
10561	IFI44	1.6965	3.27e-06
25764	C15orf63	-1.1588	3.27e-06
25801	GCA	1.8637	3.3e-06
10797	MTHFD2	2.1537	3.35e-06
29107	NXT1	-1.4319	3.46e-06
3437	IFIT3	1.729	3.46e-06
51338	MS4A4A	1.8817	3.51e-06
51561	IL23A	-1.6205	3.51e-06
51327	AHSP	0.76915	3.52e-06
84674	CARD6	1.0657	3.56e-06
79791	FBXO31	-1.6978	3.59e-06
924	CD7	-2.3071	3.76e-06
5698	PSMB9	2.3856	3.94e-06
1806	DPYD	1.7695	4.08e-06
11180	WDR6	-1.6061	4.21e-06
24138	IFIT5	1.2382	4.21e-06
171586	ABHD3	1.2943	4.41e-06
10055	SAE1	-1.176	4.51e-06
118788	PIK3AP1	1.7533	4.58e-06
23180	RFTN1	-1.3257	4.6e-06
9022	CLIC3	-1.4621	4.73e-06
644	BLVRA	1.5874	4.77e-06
79772	MCTP1	1.3996	4.94e-06
27166	PRELID1	1.087	5.09e-06
9674	KIAA0040	1.2664	5.32e-06
1462	VCAN	1.7568	5.35e-06
5265	SERPINA1	1.4209	5.45e-06
2633	GBP1	3.0977	5.46e-06
4898	NRD1	1.4487	5.46e-06
203328	SUSD3	-1.1487	5.73e-06
1298	COL9A2	-1.1296	5.83e-06
4242	MFNG	-1.5704	5.83e-06
10875	FGL2	2.2162	5.94e-06
83752	LONP2	-0.75092	5.94e-06
80714	PBX4	-1.8797	6e-06
57326	PBXIP1	-1.5354	6.04e-06
10020	GNE	-0.97555	6.15e-06
5685	PSMA4	2.6902	6.17e-06
2150	F2RL1	1.6372	6.17e-06
57659	ZBTB4	-1.403	6.43e-06
10608	MXD4	-2.3137	6.43e-06
9241	NOG	-1.082	6.49e-06
60468	BACH2	-1.7488	6.65e-06
116369	SLC26A8	1.7068	6.88e-06
23175	LPIN1	-1.1694	7.06e-06
153339	TMEM167A	2.1323	7.23e-06
84532	ACSS1	-1.7174	7.23e-06
540	ATP7B	0.74708	7.23e-06
10379	IRF9	1.8325	7.24e-06
23307	FKBP15	1.0142	7.31e-06
10123	ARL4C	-1.7138	7.45e-06
644096	SDHAF1	-1.0772	7.46e-06
355	FAS	1.8673	7.49e-06
274	BIN1	-1.7635	7.58e-06
25903	OLFML2B	0.91551	7.72e-06
3772	KCNJ15	1.73	7.79e-06
92715	WDR85	-1.2729	7.93e-06
10766	TOB2	-1.1006	7.95e-06
10125	RASGRP1	-1.3558	8.03e-06
10212	DDX39A	-1.158	8.03e-06
10581	IFITM2	1.7849	8.2e-06
22980	TCF25	-1.5954	8.63e-06
58484	NLRC4	2.2654	9.03e-06
1743	DLST	-1.0348	9.09e-06
338339	CLEC4D	1.8679	9.13e-06
128308	MRPL55	-0.73557	9.32e-06
9361	LONP1	-2.1515	9.39e-06
8857	FCGBP	-1.9976	9.42e-06
30815	ST6GALNAC6	-1.6545	9.58e-06
1269	CNR2	-0.95329	9.67e-06
7096	TLR1	1.9803	9.67e-06
9531	BAG3	-1.3939	9.75e-06
1606	DGKA	-1.4926	9.78e-06
80194	TMEM134	-1.3109	9.81e-06
5721	PSME2	2.6934	1.02e-05
3433	IFIT2	1.8878	1.03e-05
80201	HKDC1	-0.9523	1.07e-05
2219	FCN1	1.1925	1.08e-05
2647	BLOC1S1	1.7243	1.12e-05
116448	OLIG1	-1.5277	1.13e-05
3417	IDH1	1.6136	1.13e-05
55135	WRAP53	-1.2795	1.17e-05
51191	HERC5	1.432	1.17e-05
10964	IFI44L	1.4762	1.19e-05
1235	CCR6	-1.2773	1.19e-05
54432	YIPF1	1.1125	1.19e-05
8396	PIP4K2B	-1.127	1.23e-05
5116	PCNT	-1.2207	1.23e-05
6193	RPS5	-1.1904	1.23e-05
2153	F5	1.4744	1.23e-05
54739	XAF1	1.3246	1.23e-05
165	AEBP1	-1.3876	1.24e-05
118460	EXOSC6	-1.1475	1.25e-05
54847	SIDT1	-1.4676	1.28e-05
57590	WDFY1	2.1015	1.29e-05
79902	NUP85	-0.81555	1.31e-05
2040	STOM	1.6288	1.35e-05
3231	HOXD1	0.72484	1.36e-05
56952	PRTFDC1	0.74288	1.36e-05
2177	FANCD2	-1.0577	1.36e-05
64326	RFWD2	1.3762	1.37e-05
55108	BSDC1	-1.4725	1.38e-05
56652	C10orf2	-1.3004	1.39e-05
2533	FYB	2.2969	1.39e-05
9637	FEZ2	0.72296	1.41e-05
51317	PHF21A	1.2175	1.43e-05
2634	GBP2	2.4347	1.48e-05
29997	GLTSCR2	-1.727	1.48e-05
3600	IL15	1.8288	1.49e-05
5226	PGD	1.7684	1.49e-05
1520	CTSS	1.2572	1.49e-05
1955	MEGF9	1.6193	1.51e-05
92610	TIFA	1.8831	1.56e-05
3899	AFF3	-1.4467	1.56e-05
79689	STEAP4	1.4232	1.56e-05
8834	TMEM11	0.71932	1.58e-05
84247	LDOC1L	-0.72167	1.58e-05
894	CCND2	-1.5608	1.61e-05
3454	IFNAR1	0.97458	1.62e-05
116236	ABHD15	-1.0776	1.62e-05
3240	HP	1.7878	1.64e-05
388121	TNFAIP8L3	0.7306	1.64e-05
1823	DSC1	-1.341	1.64e-05
1666	DECR1	2.2222	1.64e-05
6304	SATB1	-1.5996	1.66e-05
80380	PDCD1LG2	1.5765	1.72e-05
23174	ZCCHC14	-1.6325	1.81e-05
103	ADAR	1.3863	1.85e-05
7305	TYROBP	1.3483	1.88e-05
566	AZU1	0.71193	1.88e-05
100	ADA	-1.1893	1.93e-05
23318	ZCCHC11	-1.2596	1.97e-05
152485	ZNF827	-1.6932	1.97e-05
2790	GNG10	1.9243	1.99e-05
55501	CHST12	-2.0121	2.01e-05
79673	ZNF329	-1.1902	2.11e-05
91624	NEXN	1.2682	2.11e-05
4689	NCF4	1.4538	2.2e-05
1508	CTSB	0.85663	2.2e-05
953	ENTPD1	1.8705	2.26e-05
55314	TMEM144	1.248	2.26e-05
51510	CHMP5	1.994	2.32e-05
4723	NDUFV1	-1.4922	2.33e-05
25979	DHRS7B	0.91106	2.34e-05
7099	TLR4	1.6635	2.38e-05
1230	CCR1	1.6535	2.39e-05
6430	SRSF5	-1.1115	2.39e-05
55665	URGCP	-1.5792	2.4e-05
411	ARSB	1.3761	2.46e-05
6947	TCN1	1.3772	2.48e-05
9267	CYTH1	-1.176	2.51e-05
7508	XPC	-1.1165	2.57e-05
2041	EPHA1	-1.4546	2.57e-05
8681	JMJD7-PLA2G4B	-1.9881	2.67e-05
84129	ACAD11	-1.4494	2.69e-05
3205	HOXA9	1.2509	2.69e-05
64422	ATG3	1.5056	2.76e-05
5720	PSME1	2.0057	2.79e-05
285016	FAM150B	-0.69926	2.83e-05
9129	PRPF3	-0.69836	2.87e-05
231	AKR1B1	-1.3129	2.87e-05
5790	PTPRCAP	-1.6173	2.92e-05
5691	PSMB3	1.9835	3e-05
4218	RAB8A	1.1588	3.06e-05
2354	FOSB	-1.1536	3.06e-05
23386	NUDCD3	-0.82773	3.12e-05
3560	IL2RB	-1.422	3.16e-05
149076	ZNF362	-1.3011	3.26e-05
4317	MMP8	1.2934	3.3e-05
29906	ST8SIA5	0.73165	3.34e-05
51706	CYB5R1	0.69491	3.36e-05
373156	GSTK1	1.4443	3.4e-05
9759	HDAC4	1.4318	3.41e-05
9341	VAMP3	1.5928	3.41e-05
4938	OAS1	1.8317	3.46e-05
57711	ZNF529	-1.4599	3.47e-05
26959	HBP1	1.3011	3.5e-05
4001	LMNB1	1.9112	3.76e-05
6095	RORA	-0.98149	3.77e-05
5037	PEBP1	-1.1272	3.84e-05
22915	MMRN1	0.68943	3.85e-05
54843	SYTL2	-1.5222	3.86e-05
11342	RNF13	1.6328	3.86e-05
9265	CYTH3	-0.83423	3.89e-05
54930	HAUS4	1.8259	3.92e-05
5699	PSMB10	1.7934	3.97e-05
1991	ELANE	1.3046	4e-05
6403	SELP	0.93333	4e-05
92689	FAM114A1	0.81452	4.01e-05
114132	SIGLEC11	0.68405	4.01e-05
6689	SPIB	-1.912	4.04e-05
6693	SPN	-1.7625	4.04e-05
23	ABCF1	-1.3245	4.05e-05
7988	ZNF212	-1.4749	4.06e-05
55601	DDX60	1.8606	4.07e-05
51316	PLAC8	1.6788	4.13e-05
4683	NBN	1.8834	4.13e-05
3430	IFI35	2.2729	4.14e-05
3267	AGFG1	1.0832	4.18e-05
9533	POLR1C	-1.1296	4.21e-05
59342	SCPEP1	1.3147	4.21e-05
23395	LARS2	-0.9809	4.35e-05
56913	C1GALT1	1.595	4.35e-05
10553	HTATIP2	1.4132	4.43e-05
140890	SREK1	-1.285	4.43e-05
660	BMX	1.2212	4.59e-05
197335	WDR90	-0.68051	4.86e-05
3983	ABLIM1	-1.6444	4.87e-05
56061	UBFD1	0.68206	4.89e-05
9934	P2RY14	2.0177	4.9e-05
3932	LCK	-1.4771	4.94e-05
51523	CXXC5	-2.1072	4.94e-05
3934	LCN2	1.1894	4.99e-05
91543	RSAD2	1.6502	5.09e-05
147694	ZNF548	-1.2123	5.09e-05
8313	AXIN2	-1.2264	5.13e-05
604	BCL6	1.4213	5.2e-05
9056	SLC7A7	1.576	5.3e-05
9980	DOPEY2	-0.94475	5.34e-05
91689	C22orf32	-1.2882	5.34e-05
974	CD79B	-1.4571	5.49e-05
8321	FZD1	0.93326	5.52e-05
4054	LTBP3	-1.7338	5.53e-05
25939	SAMHD1	1.4958	5.68e-05
10333	TLR6	1.3075	5.72e-05
23191	CYFIP1	1.3335	5.73e-05
57680	CHD8	-1.1363	5.81e-05
256051	ZNF549	-1.6309	5.88e-05
5657	PRTN3	0.67437	5.89e-05
10207	INADL	-1.008	5.93e-05
3434	IFIT1	1.5767	6.02e-05
950	SCARB2	2.029	6.02e-05
4071	TM4SF1	0.89586	6.07e-05
5860	QDPR	-0.67051	6.56e-05
158830	CXorf65	-0.76694	6.56e-05
79683	ZDHHC14	-1.47	6.62e-05
2889	RAPGEF1	-1.7902	6.67e-05
353376	TICAM2	1.7012	6.67e-05
10172	ZNF256	-1.1309	7e-05
952	CD38	1.4834	7e-05
79368	FCRL2	-1.4787	7.08e-05
8237	USP11	-1.8361	7.14e-05
7855	FZD5	1.1951	7.14e-05
55076	TMEM45A	0.9049	7.14e-05
3098	HK1	0.66594	7.14e-05
9517	SPTLC2	1.4496	7.25e-05
255520	ELMOD2	1.3394	7.35e-05
54918	CMTM6	1.3901	7.35e-05
5428	POLG	-1.0507	7.51e-05
10404	CPQ	1.3366	7.71e-05
10445	MCRS1	-0.91107	7.87e-05
8519	IFITM1	1.932	8.23e-05
3627	CXCL10	1.1992	8.27e-05
152195	NUDT16P1	1.1431	8.28e-05
79652	TMEM204	-1.5021	8.29e-05
10691	GMEB1	-1.1249	8.36e-05
2358	FPR2	1.7565	8.36e-05
51439	FAM8A1	1.445	8.47e-05
65982	ZSCAN18	-2.0051	8.51e-05
80124	VCPIP1	1.6711	8.7e-05
84898	PLXDC2	1.5642	8.7e-05
26509	MYOF	1.7218	8.7e-05
90673	PPP1R3E	-1.3737	8.7e-05
83440	ADPGK	0.65974	8.7e-05
10155	TRIM28	-1.8056	8.72e-05
26012	NELF	-1.509	8.87e-05
5902	RANBP1	-0.77784	8.87e-05
3675	ITGA3	-0.71784	9.51e-05
58493	C9orf80	-1.1324	9.74e-05
84306	PDCD2L	-0.94381	9.78e-05
54625	PARP14	1.7832	9.87e-05
152007	GLIPR2	1.4608	9.91e-05
738	C11orf2	-1.6021	0.00010047
5394	EXOSC10	-1.0946	0.00010047
2994	GYPB	0.65533	0.00010047
9382	COG1	-0.90148	0.00010084
10519	CIB1	-0.90394	0.00010115
54915	YTHDF1	-0.99407	0.00010251
6641	SNTB1	1.4532	0.00010259
9185	REPS2	1.0267	0.00010392
55803	ADAP2	1.464	0.00010441
5049	PAFAH1B2	0.69006	0.00010828
800	CALD1	0.6514	0.0001094
25804	LSM4	-0.8245	0.0001108
383	ARG1	1.2447	0.00011356
8320	EOMES	-1.1317	0.00011359
23203	PMPCA	-1.2873	0.00011369
26577	PCOLCE2	0.91278	0.00011369
4286	MITF	0.6483	0.00011386
1475	CSTA	1.7705	0.00011397
5687	PSMA6	1.7313	0.00011555
284307	ZIK1	-1.0677	0.00011573
2625	GATA3	-1.5341	0.00011781
51267	CLEC1A	1.2469	0.00011867
2212	FCGR2A	1.5171	0.00012382
11044	PAPD7	-0.81325	0.0001294
442582	STAG3L2	-2.1023	0.00013567
1979	EIF4EBP2	0.65575	0.00013661
64802	NMNAT1	0.75635	0.00013881
722	C4BPA	0.94785	0.00014006
23673	STX12	1.189	0.00014059
8888	MCM3AP	-1.4183	0.00014089
84034	EMILIN2	1.1536	0.00014321
10420	TESK2	1.1142	0.00014403
54433	GAR1	-1.2598	0.00014405
2635	GBP3	1.5614	0.00014571
55233	MOB1A	1.4509	0.00014962
114884	OSBPL10	-1.3889	0.0001498
8602	NOP14	-0.81874	0.00014997
57470	LRRC47	-0.94945	0.00014997
5442	POLRMT	-2.0899	0.00015131
8187	ZNF239	-1.0167	0.00015131
8528	DDO	0.89306	0.00015409
317781	DDX51	-1.3975	0.00015504
54504	CPVL	1.8423	0.0001553
8804	CREG1	1.271	0.00015543
10161	LPAR6	1.2603	0.00015845
4332	MNDA	2.1778	0.00016059
55624	POMGNT1	-1.3849	0.00016166
10170	DHRS9	2.4541	0.00016357
6604	SMARCD3	1.5922	0.00016357
255488	RNF144B	1.2878	0.00016357
1318	SLC31A2	0.96472	0.00016357
8825	LIN7A	1.529	0.00016396
6836	SURF4	-1.0396	0.00016632
120892	LRRK2	1.7328	0.00016877
3459	IFNGR1	1.1464	0.00016954
23368	PPP1R13B	-1.7184	0.00017057
283461	C12orf40	0.63361	0.00017307
5931	RBBP7	-0.97586	0.00017317
874	CBR3	-1.1969	0.00017442
1802	DPH2	-1.6365	0.00017512
114049	WBSCR22	-1.057	0.00017512
6628	SNRPB	-0.63445	0.00017512
57666	FBRSL1	-1.4607	0.00017838
83596	BCL2L12	-1.1807	0.00017898
80830	APOL6	1.545	0.00018062
3458	IFNG	1.13291	0.000182
79960	PHF17	-0.96278	0.00018259
79707	NOL9	-1.1916	0.00018259
29803	REPIN1	-1.8141	0.00018475
9556	C14orf2	1.4372	0.00018525
57134	MAN1C1	-1.4716	0.00018525
9528	TMEM59	1.4129	0.00018591
64420	SUSD1	0.93969	0.00018591
80145	THOC7	1.7462	0.00018592
4600	MX2	0.62883	0.00018602
55687	TRMU	-0.95126	0.00018709
348995	NUP43	-0.71633	0.00019037
26505	CNNM3	-2.0178	0.00019055
4939	OAS2	1.3175	0.00019444
284406	ZFP82	-1.3679	0.00019627
55220	KLHDC8A	0.86067	0.00019833
200958	MUC20	-0.84032	0.00020175
23095	KIF1B	1.5063	0.00020278
5287	PIK3C2B	-1.4958	0.00020328
8553	BHLHE40	-1.5708	0.00020871
65987	KCTD14	0.78526	0.00021109
2534	FYN	-1.5527	0.00021159
3310	HSPA6	1.413	0.00021159
9929	JOSD1	-0.91032	0.00021159
81572	PDRG1	-0.62811	0.00021184
8277	TKTL1	-1.2795	0.00021285
55178	RNMTL1	-1.0294	0.00021596
6773	STAT2	1.8692	0.00021773
7343	UBTF	-1.1065	0.00022002
8718	TNFRSF25	-1.8088	0.00022142
55288	RHOT1	1.491	0.00022349
340205	TREML1	0.72019	0.00022626
3936	LCP1	1.1971	0.00022944
9914	ATP2C2	0.62426	0.00023191
2629	GBA	1.6171	0.0002323
9284	NPIP	-1.3541	0.00023261
8454	CUL1	1.3615	0.00023261
55217	TMLHE	1.3463	0.00023354
1901	S1PR1	-1.9555	0.00023492
253012	HEPACAM2	0.74034	0.00023939
55066	PDPR	-1.1656	0.00024233
6839	SUV39H1	-1.2364	0.0002457
53340	SPA17	1.3202	0.00024671
124460	SNX20	1.1259	0.00025071
926	CD8B	-1.0105	0.00025465
27439	CECR6	1.5199	0.00025665
2357	FPR1	1.5282	0.00025678
2352	FOLR3	0.99345	0.00025678
27284	SULT1B1	1.7014	0.00025704
11027	LILRA2	0.88236	0.00025813
136051	ZNF786	-1.5605	0.00025813
10641	NPRL2	-1.1506	0.00025854
10221	TRIB1	0.94885	0.00025877
9365	KL	0.61681	0.00026108
5610	EIF2AK2	1.554	0.00026163
2882	GPX7	-1.4562	0.00026262
84058	WDR54	-1.3606	0.0002627
11013	TMSB15A	0.72035	0.0002627
81576	CCDC130	-1.6512	0.00026519
80231	CXorf21	0.73523	0.0002665
4067	LYN	0.61751	0.00026811
80335	WDR82	-1.4696	0.00027025
5641	LGMN	-1.2629	0.00027025
55621	TRMT1	-1.0565	0.00027269
23446	SLC44A1	1.2374	0.00027274
94120	SYTL3	-1.1804	0.00027277
3082	HGF	1.2731	0.00027292
56257	MEPCE	-1.3191	0.00027653
1861	TOR1A	1.128	0.00028263
51313	FAM198B	1.4329	0.00029135
7644	ZNF91	-1.791	0.00029148
6709	SPTAN1	-1.475	0.00029279
84433	CARD11	-2.3009	0.00029364
55756	INTS9	-1.1618	0.00029937
284086	NEK8	-1.2303	0.00030056
10985	GCN1L1	-1.2814	0.00030056
25799	ZNF324	-1.4942	0.00030056
221504	ZBTB9	-1.4729	0.00030159
5058	PAK1	1.121	0.00030159
51135	IRAK4	1.0029	0.00030673
57546	PDP2	-0.94451	0.0003102
9727	RAB11FIP3	-1.7575	0.00031244
55858	TMEM165	1.4743	0.00031334
9026	HIP1R	-1.7066	0.00031334
158234	RG9MTD3	-1.0056	0.00031754
4057	LTF	1.1393	0.00031947
57505	AARS2	-1.6381	0.00032002
23586	DDX58	1.3078	0.00032528
55851	PSENEN	1.1538	0.00032814
433	ASGR2	1.308	0.00033415
3588	IL10RB	1.1003	0.00033742
55684	C9orf86	-0.6092	0.00034195
3575	IL7R	-1.657	0.00034341
1039	CDR2	-1.2696	0.00034495
672	BRCA1	0.82138	0.00034695
56997	ADCK3	-1.6596	0.00034822
55784	MCTP2	1.1558	0.00035202
1308	COL17A1	1.1018	0.00035205
6891	TAP2	1.9175	0.00035354
11314	CD300A	1.3009	0.00035463
5613	PRKX	-1.0028	0.00035463
147339	C18orf25	1.1612	0.00035463
4589	MUC7	0.60553	0.00036339
90233	ZNF551	-1.1373	0.00036388
5814	PURB	-0.60617	0.00036388
64747	MFSD1	1.2652	0.00036708
10871	CD300C	1.0262	0.00036802
125488	TTC39C	-0.60737	0.00036802
8481	OFD1	-1.0556	0.00036999
54946	SLC41A3	-0.91359	0.00037483
64231	MS4A6A	1.4473	0.00037483
8876	VNN1	1.3893	0.00037483
80775	TMEM177	-0.9611	0.00037483
154664	ABCA13	0.90932	0.00037483
128387	TATDN3	1.1731	0.00037483
1108	CHD4	-0.60166	0.00037483
64210	MMS19	-1.2707	0.00037646
54475	NLE1	-0.83674	0.00037752
83699	SH3BGRL2	0.6868	0.00038048
54888	NSUN2	-0.785	0.00038465
84678	KDM2B	-1.5559	0.00039113
26121	PRPF31	-0.95433	0.00039113
2289	FKBP5	0.72287	0.00039113
5730	PTGDS	-1.2126	0.00039272
51071	DERA	1.4596	0.00039825
2537	IFI6	1.1245	0.00040049
7424	VEGFC	0.72257	0.00040057
79650	C16orf57	1.1631	0.00040145
8820	HESX1	0.87323	0.00040145
1571	CYP2E1	-0.70165	0.00040145
4940	OAS3	1.0896	0.00040254
51203	NUSAP1	0.79471	0.00040543
22821	RASA3	-1.5372	0.00040683
3921	RPSA	-1.1283	0.00041012
9644	SH3PXD2A	-1.0532	0.00041061
122481	AK7	0.5996	0.00041061
8365	HIST1H4H	0.9553	0.00041091
7039	TGFA	1.1018	0.00041803
26750	RPS6KC1	1.6889	0.00041814
663	BNIP2	1.1229	0.00042017
83551	TAAR8	0.59878	0.00042278
5152	PDE9A	-1.2699	0.00042589
51382	ATP6V1D	1.6646	0.00042816
1495	CTNNA1	1.0764	0.0004449
54733	SLC35F2	-0.99693	0.00044724
23015	GOLGA8A	-1.5022	0.0004479
5335	PLCG1	-1.5695	0.00045204
10591	C6orf108	-1.073	0.00045204
7259	TSPYL1	-1.0632	0.00045267
23529	CLCF1	-1.031	0.00045375
220042	C11orf82	1.1496	0.00045387
10140	TOB1	-0.90896	0.00045442
3035	HARS	-1.0548	0.00045893
8227	AKAP17A	-1.5968	0.0004609
11123	RCAN3	-1.2589	0.00046105
64374	SIL1	1.1623	0.00046285
916	CD3E	-1.434	0.00046298
57482	KIAA1211	0.74281	0.00046377
2979	GUCA1B	-1.0899	0.00046633
6687	SPG7	-1.2973	0.00046708
51657	STYXL1	0.801	0.00046708
10884	MRPS30	-0.8444	0.00046708
6827	SUPT4H1	1.3705	0.00047136
8853	ASAP2	1.1032	0.00047136
8209	C21orf33	-1.1603	0.00047212
7789	ZXDA	-0.59649	0.00047212
115761	ARL11	0.78395	0.00047438
84939	MUM1	-1.6132	0.00047768
317649	EIF4E3	1.7113	0.00048361
4277	MICB	1.5803	0.0004845
3075	CFH	0.7452	0.00048479
3429	IFI27	1.1168	0.00048556
2071	ERCC3	-0.82613	0.00048726
23225	NUP210	-1.8425	0.00049058
83857	TMTC1	0.59053	0.00049157
283643	C14orf80	-1.1513	0.0004944
158405	KIAA1958	1.0127	0.0004944
11285	B4GALT7	-1.5082	0.00049841
23338	PHF15	-2.0217	0.00049841
29928	TIMM22	-1.0579	0.00049841
9332	CD163	1.252	0.00049841
54443	ANLN	0.59189	0.00049841
201266	SLC39A11	1.3317	0.00050177
4121	MAN1A1	1.1089	0.00050216
54674	LRRN3	-1.4815	0.00050695
1844	DUSP2	-1.133	0.00050839
6339	SCNN1D	-1.4976	0.00051456
92749	CCDC164	0.7192	0.00051591
10966	RAB40B	-1.0568	0.00052416
57713	SFMBT2	-0.65428	0.00052416
51643	TMBIM4	1.5615	0.00052433
22974	TPX2	0.59052	0.00052433
1950	EGF	0.98466	0.00054416
1349	COX7B	1.919	0.00055308
124221	PRSS30P	-0.82756	0.00055308
3778	KCNMA1	1.1909	0.00055308
146722	CD300LF	1.069	0.00055363
57188	ADAMTSL3	0.7559	0.00055456
55106	SLFN12	1.2167	0.00055614
84309	NUDT16L1	-1.3167	0.00055777
4609	MYC	-1.6109	0.00055948
7421	VDR	1.1199	0.00056037
9667	SAFB2	-1.4847	0.00056112
140606	SELM	-1.3268	0.00056128
64968	MRPS6	-0.93262	0.00056338
2932	GSK3B	1.1765	0.00056338
9886	RHOBTB1	0.58525	0.00056822
8741	TNFSF13	1.3495	0.00057947
6006	RHCE	0.84287	0.00058144
4709	NDUFB3	1.4508	0.00058238
2815	GP9	0.66757	0.00058238
399665	FAM102A	-2.0084	0.00058463
6303	SAT1	1.7487	0.00058833
6015	RING1	-1.4211	0.00058833
671	BPI	1.0031	0.00059561
55016	2001-03-01	1.7155	0.00059561
26137	ZBTB20	-1.5088	0.00059777
6305	SBF1	-2.0095	0.00059897
1153	CIRBP	-1.5228	0.00060258
5218	CDK14	0.64652	0.00060258
25974	MMACHC	-0.58592	0.00060589
30000	TNPO2	-1.5834	0.00061586
26010	SPATS2L	1.0799	0.00062401
55432	YOD1	0.9832	0.00062541
64135	IFIH1	1.8271	0.00062636
79658	ARHGAP10	-0.69843	0.00062685
26094	DCAF4	-1.0307	0.0006338
23450	SF3B3	-1.4567	0.00065106
57085	AGTRAP	1.7002	0.00066757
92002	FAM58A	-0.9342	0.00067159
8439	NSMAF	1.2064	0.00067188
6749	SSRP1	-0.81663	0.00068069
10664	CTCF	-0.99181	0.0006838
9086	EIF1AY	0.57884	0.00068971
400073	C12orf76	1.0619	0.00068971
10947	AP3M2	-1.224	0.0006985
64841	GNPNAT1	-0.7733	0.00069943
90780	PYGO2	-1.2459	0.00069976
286257	C9orf142	-1.1019	0.00070996
79896	THNSL1	-0.93962	0.00070996
9905	SGSM2	-1.7355	0.0007151
29062	WDR91	-0.58024	0.0007151
1824	DSC2	1.3852	0.0007151
79037	PVRIG	-2.049	0.00071541
146059	CDAN1	-1.1342	0.00071657
3660	IRF2	1.0529	0.00071797
9814	SFI1	-1.63	0.00071797
7064	THOP1	-1.4286	0.0007193
51537	MTFP1	-0.88409	0.0007193
23774	BRD1	-1.1141	0.00073082
51279	C1RL	1.0113	0.00073451
4926	NUMA1	-1.3974	0.0007416
10147	SUGP2	-1.3517	0.00074191
57864	SLC46A2	1.1627	0.00074191
3710	ITPR3	-1.9095	0.00074296
79786	KLHL36	-1.0092	0.00074663
387837	CLEC12B	0.94749	0.00074663
8934	RAB7L1	-1.2037	0.00074782
9989	PPP4R1	0.72678	0.00074782
63899	NSUN3	0.90636	0.00074859
10899	JTB	1.066	0.00074943
8556	CDC14A	-1.1342	0.00074943
5899	RALB	1.4575	0.00076787
79814	AGMAT	-1.1767	0.00076875
2317	FLNB	-1.5334	0.00077294
3735	KARS	0.77358	0.00077501
54541	DDIT4	-1.4439	0.00078287
5538	PPT1	1.0718	0.0007832
50856	CLEC4A	1.7517	0.0007832
11138	TBC1D8	1.2141	0.0007832
5654	HTRA1	0.9061	0.0007832
1622	DBI	1.5888	0.00079671
29094	LGALSL	0.66485	0.00079671
3431	SP110	1.5451	0.00080236
150590	C2orf15	-1.038	0.00081698
85012	TCEAL3	-1.2505	0.00081698
283385	MORN3	-0.96603	0.00081698
10743	RAI1	-1.7266	0.00081959
830	CAPZA2	1.6412	0.00081959
8935	SKAP2	1.2494	0.00081959
1880	GPR183	-1.7308	0.00082618
10643	IGF2BP3	1.6411	0.00082675
55833	UBAP2	-0.74052	0.00082838
115019	SLC26A9	0.67321	0.00082928
84967	LSM10	0.98337	0.00083795
108	ADCY2	0.57068	0.00083795
9159	PCSK7	-1.8245	0.00084541
11083	DIDO1	-1.3666	0.0008474
387338	NSUN4	-0.76445	0.0008633
283349	RASSF3	0.57024	0.0008633
85413	SLC22A16	0.9983	0.00086525
6888	TALDO1	1.1908	0.00086745
59	ACTA2	1.5531	0.00086849
11020	IFT27	-0.57684	0.00086962
112724	RDH13	-1.7655	0.00088014
2180	ACSL1	1.5993	0.0008802
79670	ZCCHC6	1.419	0.00089219
26053	AUTS2	-0.96848	0.00089921
2123	EVI2A	1.4665	0.00089951
8459	TPST2	0.75314	0.00090847
10994	ILVBL	-1.1259	0.00091946
23052	ENDOD1	0.75393	0.00093079
5333	PLCD1	-1.0093	0.00093161
22856	CHSY1	1.3474	0.00094563
123041	SLC24A4	0.86032	0.00094563
118813	ZFYVE27	-1.2066	0.00095643
6300	MAPK12	0.71253	0.00098163
2788	GNG7	-1.6857	0.00098196
6280	S100A9	1.5366	0.00098286
57007	CXCR7	-1.4536	0.00098403
55722	CEP72	-0.81416	0.0009897
1088	CEACAM8	1.2319	0.00099557
29071	C1GALT1C1	1.4816	0.00099605
115286	SLC25A26	-0.90823	0.00099683
92922	CCDC102A	-1.9179	0.0010161
80746	TSEN2	-0.83467	0.0010171
7295	TXN	1.6947	0.0010171
78996	C7orf49	-0.63268	0.0010171
1718	DHCR24	0.70902	0.0010171
27334	P2RY10	-1.732	0.001021
84695	LOXL3	1.2776	0.0010258
54947	LPCAT2	1.4515	0.0010456
10180	RBM6	-0.74845	0.0010456
10120	ACTR1B	-1.3846	0.0010469
254225	RNF169	0.77923	0.0010469
51181	DCXR	-0.93507	0.0010598
79156	PLEKHF1	-1.7667	0.0010598
54758	KLHDC4	-1.1551	0.0010713
284129	SLC26A11	-1.3777	0.0010744
10235	RASGRP2	-2.0387	0.0010744
90121	TSR2	-1.1763	0.0010763
820	CAMP	1.2031	0.0010935
55711	FAR2	1.2353	0.0010965
27257	LSM1	1.1535	0.0011052
9935	MAFB	1.2465	0.0011061
53347	UBASH3A	-1.5308	0.0011064
1397	CRIP2	-1.2862	0.0011064
81579	PLA2G12A	0.73804	0.0011106
10644	IGF2BP2	0.56028	0.0011169
6904	TBCD	-1.4698	0.0011224
4778	NFE2	1.1854	0.0011293
7032	TFF2	0.55894	0.0011464
2322	FLT3	0.95517	0.0011499
9277	WDR46	-1.1282	0.0011533
7504	XK	0.81337	0.0011533
64926	RASAL3	-1.7642	0.0011584
55080	TAPBPL	1.097	0.0011615
8766	RAB11A	1.1867	0.001164
10745	PHTF1	1.7867	0.0011676
55884	WSB2	1.4638	0.0011703
50615	IL21R	-1.4863	0.0011842
9363	RAB33A	-1.005	0.0011842
49856	WRAP73	-0.73818	0.0011842
9524	TECR	-1.5499	0.0011852
10437	IFI30	1.7359	0.0011946
5423	POLB	1.8884	0.001202
8527	DGKD	-1.3161	0.0012121
6821	SUOX	0.70295	0.0012169
3783	KCNN4	-1.3464	0.001219
8220	DGCR14	-0.8233	0.0012192
51433	ANAPC5	-0.79057	0.0012331
56269	IRGC	0.66763	0.0012502
26152	ZNF337	-1.2626	0.0012547
81618	ITM2C	-1.11	0.0012547
91694	LONRF1	0.90209	0.0012547
26995	TRUB2	-0.95029	0.0012737
199675	C19orf59	1.349	0.0012794
25988	HINFP	-0.62813	0.0012794
84288	EFCAB2	1.6183	0.0012814
54916	C14orf101	0.767	0.0012814
9925	ZBTB5	-1.1804	0.0012848
8291	DYSF	1.944	0.001293
80169	CTC1	-1.3244	0.0013044
53917	RAB24	1.556	0.0013044
6035	RNASE1	0.8506	0.0013044
51676	ASB2	-0.90058	0.0013094
4092	SMAD7	-1.326	0.0013094
54531	MIER2	0.55393	0.0013094
10903	MTMR11	0.93617	0.0013094
94121	SYTL4	0.81128	0.0013121
29097	CNIH4	2.1273	0.0013125
6774	STAT3	0.84107	0.0013125
51571	FAM49B	1.3508	0.0013132
23401	FRAT2	1.0187	0.0013258
9212	AURKB	0.55035	0.0013301
81846	SBF2	0.88986	0.0013354
221545	C6orf136	-1.5017	0.0013437
51593	SRRT	-1.6137	0.0013452
8351	HIST1H3D	1.1993	0.0013587
9441	MED26	-1.297	0.0013882
113451	ADC	-0.91272	0.00139
6009	RHEB	0.9283	0.0014071
273	AMPH	0.54977	0.0014097
56731	SLC2A4RG	-1.9047	0.001411
9748	SLK	1.4952	0.0014327
5791	PTPRE	1.1321	0.0014327
302	ANXA2	1.0133	0.0014395
4145	MATK	-1.812	0.0014455
57109	REXO4	-1.1082	0.0014455
64965	MRPS9	-0.97299	0.0014499
9965	FGF19	0.5481	0.0014499
10874	NMU	1.065	0.0014521
90639	COX19	-1.5038	0.0014569
140807	KRT72	-1.4283	0.0014569
23597	ACOT9	1.3276	0.0014774
29100	TMEM208	1.0461	0.0014774
55281	TMEM140	1.1961	0.0014831
7050	TGIF1	-0.85777	0.0015044
256586	LYSMD2	1.1415	0.0015051
55929	DMAP1	-1.1021	0.0015051
9093	DNAJA3	-1.4676	0.0015283
9487	PIGL	-0.54437	0.0015285
10978	CLP1	1.1988	0.0015556
23492	CBX7	-1.5436	0.001556
55284	UBE2W	0.9963	0.0015598
50628	GEMIN4	-1.4779	0.0015609
6621	SNAPC4	-1.3871	0.0015768
7077	TIMP2	1.3494	0.0015768
55033	FKBP14	-1.033	0.0015768
11337	GABARAP	1.0863	0.0015852
129138	ANKRD54	-1.2166	0.0015884
8477	GPR65	1.6424	0.0015884
8836	GGH	1.0192	0.0015884
930	CD19	-1.658	0.0016019
9391	CIAO1	-1.0293	0.0016182
79789	CLMN	0.57496	0.0016275
23552	CDK20	-1.0033	0.0016301
23780	APOL2	1.4966	0.0016514
23274	CLEC16A	-1.1306	0.0016552
285590	SH3PXD2B	0.54372	0.0016631
55655	NLRP2	-0.67456	0.0016636
64978	MRPL38	-1.3146	0.0016646
8045	RASSF7	-1.5786	0.0016666
84282	RNF135	1.1717	0.0016759
22796	COG2	-1.3895	0.0016765
54494	C11orf71	0.54254	0.0016799
163590	TOR1AIP2	1.2455	0.001691
64425	POLR1E	-1.4641	0.0016938
285195	SLC9A9	1.2108	0.0016938
599	BCL2L2	1.1635	0.0016938
163255	ZNF540	-1.388	0.0016995
5813	PURA	-1.7482	0.0017051
200879	LIPH	0.73993	0.0017127
991	CDC20	0.73695	0.0017127
8992	ATP6V0E1	1.1611	0.0017206
2993	GYPA	0.94032	0.0017264
165631	PARP15	-0.88665	0.0017298
6344	SCTR	0.53894	0.0017305
79066	METTL16	-1.0015	0.0017347
220002	CYBASC3	-1.5749	0.0017378
963	CD53	1.1078	0.0017428
6932	TCF7	-1.3774	0.0017428
23594	ORC6	-1.1113	0.0017428
1938	EEF2	-1.7667	0.0017438
2184	FAH	0.71599	0.0017525
54682	MANSC1	0.89534	0.0017705
1192	CLIC1	1.0499	0.0017714
57480	PLEKHG1	-0.85051	0.0018163
256364	EML3	-1.4075	0.0018215
7124	TNF	-1.32385	0.001848
2621	GAS6	1.4426	0.0018636
7462	LAT2	0.85738	0.0018694
4758	NEU1	1.0152	0.0018718
64776	C11orf1	-0.85649	0.0018725
28955	DEXI	-1.0904	0.0018736
2114	ETS2	1.069	0.0018949
9139	CBFA2T2	-0.66431	0.0018949
65057	ACD	-1.2273	0.0019117
3553	IL1B	1.62854	0.001929
933	CD22	-1.2276	0.0019302
23404	EXOSC2	-1.1908	0.0019398
23119	HIC2	-0.89913	0.0019411
3820	KLRB1	-1.6232	0.0019517
6532	SLC6A4	0.64855	0.0019683
3460	IFNGR2	1.4646	0.0019753
6507	SLC1A3	1.2662	0.0019777
353514	LILRA5	1.2993	0.0019865
57119	SPINLW1	0.53337	0.0019926
340547	VSIG1	-0.96603	0.0020204
25844	YIPF3	0.80618	0.0020326
26051	PPP1R16B	-1.3305	0.00204
51266	CLEC1B	0.97897	0.002067
10425	ARIH2	-1.3322	0.0020875
829	CAPZA1	1.2521	0.0020875
696	BTN1A1	0.53244	0.0020919
9535	GMFG	1.8359	0.0021067
9236	CCPG1	1.1269	0.0021241
4013	VWA5A	0.70866	0.0021617
6942	TCF20	-0.99276	0.0021631
51176	LEF1	-1.5323	0.0021728
4351	MPI	-0.72745	0.0021772
11322	TMC6	-1.7186	0.0022041
51530	ZC3HC1	-0.9147	0.002208
7132	TNFRSF1A	-1.24913	0.0022114
2207	FCER1G	1.7533	0.0022215
9787	DLGAP5	1.2343	0.0022265
148741	ANKRD35	0.77131	0.0022265
3759	KCNJ2	1.6941	0.0022268
79680	C22orf29	-1.4357	0.0022354
7084	TK2	1.0544	0.0022377
259287	TAS2R41	0.53025	0.0022395
4688	NCF2	1.192	0.0022492
5051	PAFAH2	-1.1143	0.0022624
6282	S100A11	1.158	0.0022731
7345	UCHL1	0.96019	0.002286
837	CASP4	1.7476	0.0022996
55311	ZNF444	-1.2456	0.0022996
5535	PPP3R2	0.72063	0.0023148
22928	SEPHS2	1.2149	0.0023356
283659	PRTG	0.69076	0.0023367
5690	PSMB2	1.5894	0.0023439
7473	WNT3	-0.82532	0.0023439
83541	FAM110A	-1.2999	0.0023469
65265	C8orf33	-0.91042	0.0023535
22927	HABP4	-0.80146	0.0023541
59338	PLEKHA1	-1.4378	0.0023573
5624	PROC	-0.78901	0.0023573
6036	RNASE2	1.8194	0.0023573
8479	HIRIP3	-1.0282	0.0023725
9797	TATDN2	-0.91178	0.0023822
1200	TPP1	1.357	0.0023825
10533	ATG7	1.1324	0.0023825
84255	SLC37A3	0.91515	0.0024072
432	ASGR1	1.3185	0.0024097
4205	MEF2A	0.86587	0.0024128
1669	DEFA4	1.2518	0.0024208
347734	SLC35B2	-1.1709	0.0024451
5634	PRPS2	1.2234	0.0024481
10184	LHFPL2	2.2008	0.0024999
5836	PYGL	1.1478	0.0025166
130355	C2orf76	1.6059	0.0025383
55653	BCAS4	-1.5243	0.0025673
1936	EEF1D	-1.5842	0.0025741
4828	NMB	-0.90339	0.0025741
10008	KCNE3	0.9234	0.0025769
136319	MTPN	1.2014	0.0026001
3672	ITGA1	1.0895	0.0026117
55007	FAM118A	-1.3595	0.0026117
55226	NAT10	-1.7221	0.0026258
54809	SAMD9	1.4523	0.0026258
395	ARHGAP6	0.52223	0.002627
1347	COX7A2	1.4805	0.002646
4311	MME	0.8818	0.0026622
22994	AZI1	-1.5613	0.0026636
23066	CAND2	-0.7713	0.0026636
10186	LHFP	0.8665	0.0026688
10217	CTDSPL	0.6092	0.0026809
29123	ANKRD11	-1.2288	0.0027102
9128	PRPF4	-1.1469	0.0027256
57633	LRRN1	0.52063	0.0027256
4671	NAIP	1.277	0.002729
6390	SDHB	1.2535	0.0027396
10732	TCFL5	-1.0567	0.0027698
84925	DIRC2	1.2335	0.0027899
51617	HMP19	0.52088	0.0027925
967	CD63	1.2626	0.0027967
57101	ANO2	0.77257	0.0027967
29802	VPREB3	-1.2331	0.0028094
84188	FAR1	1.0819	0.0028171
51025	PAM16	-0.76749	0.0028171
140685	ZBTB46	-0.67757	0.0028267
51004	COQ6	-0.89303	0.0028299
5245	PHB	-0.93565	0.0028478
3122	HLA-DRA	0.89104	0.0028542
256356	GK5	-1.0918	0.0028558
57121	LPAR5	-1.198	0.0028687
90362	FAM110B	0.90025	0.0028745
5631	PRPS1	-1.4044	0.0028958
135112	NCOA7	1.1515	0.0029014
121642	ALKBH2	-1.0356	0.0029319
60528	ELAC2	-1.3217	0.0029446
9997	SCO2	1.909	0.0029608
22949	PTGR1	1.0899	0.0029608
112476	PRRT2	-1.0066	0.0029671
2178	FANCE	-1.2894	0.0029691
2494	NR5A2	0.51643	0.0029691
9191	DEDD	0.51666	0.0029691
116115	ZNF526	-1.1909	0.0029779
55303	GIMAP4	1.3787	0.0029817
222659	PXT1	0.51529	0.0029839
2010	EMD	-1.3142	0.0030098
4608	MYBPH	-1.1046	0.0030319
4543	MTNR1A	0.51601	0.0030319
23126	POGZ	-0.5161	0.0030319
85236	HIST1H2BK	1.1735	0.003034
54	ACP5	0.56353	0.0030533
10949	HNRNPA0	-1.6727	0.0030735
55324	ABCF3	-1.0861	0.0030791
319101	KRT73	-1.149	0.0031008
4783	NFIL3	1.0776	0.0031008
8797	TNFRSF10A	-1.0676	0.0031107
10326	SIRPB1	1.2576	0.0031528
11238	CA5B	-1.1264	0.0031656
126792	B3GALT6	-0.98059	0.0031866
5349	FXYD3	0.70872	0.0031866
11262	SP140	1.5724	0.0032074
11237	RNF24	0.91069	0.0032074
9896	FIG4	1.2258	0.0032074
3702	ITK	-1.3971	0.0032102
64866	CDCP1	0.60169	0.0032102
2113	ETS1	-1.4943	0.0032503
135	ADORA2A	-1.4712	0.0032656
23360	FNBP4	-1.2266	0.0032869
8826	IQGAP1	1.1516	0.0033201
64859	OBFC2A	1.7697	0.0033241
6640	SNTA1	-0.95266	0.0033282
81609	SNX27	0.90915	0.0033282
284348	LYPD5	0.85408	0.0033298
83853	ROPN1L	1.1056	0.0033371
53616	ADAM22	0.50955	0.0033425
10241	CALCOCO2	1.2994	0.0033546
90135	BTBD6	-1.0709	0.0033559
4061	LY6E	1.3401	0.0033707
57169	ZNFX1	1.1762	0.0033841
126123	IZUMO2	0.51183	0.0033841
10291	SF3A1	-1.2131	0.0033959
55332	DRAM1	1.9129	0.0034256
55128	TRIM68	-0.97019	0.0034438
90459	ERI1	1.1202	0.0034529
10166	SLC25A15	-1.0893	0.0035006
55893	ZNF395	-1.7972	0.0035213
3920	LAMP2	1.2166	0.0035213
116447	TOP1MT	-0.87522	0.0035231
375035	SFT2D2	1.1098	0.0035288
85025	TMEM60	1.3129	0.0035866
200014	CC2D1B	-0.85428	0.0036131
23523	CABIN1	-1.7399	0.003616
5433	POLR2D	-1.1556	0.0036206
28962	OSTM1	1.1001	0.0036225
9911	TMCC2	0.63075	0.0036245
57820	CCNB1IP1	-1.2337	0.003627
55423	SIRPG	-1.0211	0.0036338
3229	HOXC13	0.50783	0.0036517
22882	ZHX2	-1.2447	0.0036644
9747	FAM115A	-0.50504	0.0036644
8650	NUMB	1.4655	0.0036953
9392	TGFBRAP1	-1.6331	0.0036957
6530	SLC6A2	0.50754	0.003709
55032	SLC35A5	1.2943	0.0037192
23157	2006-09-01	-1.3011	0.0037229
83938	C10orf11	1.1555	0.0037268
5694	PSMB6	0.78292	0.0037286
11213	IRAK3	1.5318	0.0037354
10434	LYPLA1	1.1254	0.0037398
29990	PILRB	-1.035	0.0037726
7586	ZKSCAN1	-1.2406	0.0037829
10487	CAP1	0.87573	0.0037897
23076	RRP1B	-0.92176	0.0037911
57026	PDXP	-1.1759	0.0038038
4599	MX1	0.95139	0.0038294
89941	RHOT2	-1.4324	0.0038333
10432	RBM14	-1.3758	0.0038409
81671	VMP1	0.86904	0.0038409
10562	OLFM4	1.1265	0.0038409
116931	MED12L	0.72072	0.0038409
2686	GGT7	-1.2455	0.0038438
6945	MLX	0.93273	0.0038467
51497	TH1L	-1.0686	0.0038533
130074	FAM168B	-1.1059	0.0038783
10629	TAF6L	-0.88835	0.0038783
55186	SLC25A36	-1.2852	0.0039017
205	AK4	1.3111	0.003902
132720	C4orf32	1.3091	0.0039074
5252	PHF1	-1.2171	0.0039183
200232	FAM209A	0.66519	0.0039228
1329	COX5B	1.1765	0.0039239
10531	PITRM1	-0.91995	0.0039303
54621	VSIG10	0.64053	0.0039338
11177	BAZ1A	1.54	0.0039415
79600	TCTN1	-1.2315	0.0039415
939	CD27	-1.7023	0.0039456
126382	NR2C2AP	-1.3059	0.0039472
23583	SMUG1	0.98271	0.0039491
522	ATP5J	1.4821	0.0039493
11275	KLHL2	1.1512	0.0040233
27348	TOR1B	0.9768	0.0040233
8794	TNFRSF10C	0.8539	0.0040324
9353	SLIT2	0.54295	0.0040386
23177	CEP68	-0.95714	0.0040742
1213	CLTC	1.0922	0.004109
4929	NR4A2	-0.87734	0.0041266
60598	KCNK15	0.68031	0.0041287
10724	MGEA5	-0.8838	0.0041422
25932	CLIC4	1.3332	0.004148
30817	EMR2	0.99789	0.0041517
1733	DIO1	0.53189	0.0041517
83982	IFI27L2	1.3103	0.0041819
57674	RNF213	0.92106	0.0041843
58528	RRAGD	1.1802	0.0041919
80152	CENPT	-0.95904	0.0041964
5533	PPP3CC	-1.3124	0.0041964
6478	SIAH2	0.78805	0.0041964
55802	DCP1A	-0.60791	0.0041964
759	CA1	0.59161	0.0041964
11253	MAN1B1	-1.1459	0.0042042
90550	MCU	1.0713	0.0042042
3265	HRAS	-1.126	0.0042042
83942	TSSK1B	0.50052	0.0042204
1819	DRG2	-1.0243	0.0042308
5052	PRDX1	1.0471	0.0042308
3953	LEPR	0.86565	0.0042698
79970	ZNF767	-1.1484	0.0042709
26253	CLEC4E	1.1132	0.0042799
1958	EGR1	0.55502	0.0042799
26249	KLHL3	-1.3426	0.0043004
196513	DCP1B	-0.55483	0.0043004
1994	ELAVL1	-0.89188	0.0043004
79847	TMEM180	0.92025	0.0043387
84859	LRCH3	-1.3417	0.0043678
221476	PI16	-0.67254	0.0044046
10342	TFG	0.56375	0.0044046
9806	SPOCK2	-2.2655	0.0044092
29851	ICOS	-1.1589	0.0044321
366	AQP9	1.5894	0.004451
130540	ALS2CR12	1.0091	0.004451
1362	CPD	1.2887	0.0044562
4986	OPRK1	0.56218	0.0044562
26015	RPAP1	-1.195	0.0044612
152926	PPM1K	-1.1749	0.0044889
216	ALDH1A1	1.5089	0.0045367
11065	UBE2C	0.53116	0.0045446
4680	CEACAM6	1.2439	0.0045488
4209	MEF2D	-1.8217	0.0045488
254065	BRWD3	0.68744	0.0045686
54476	RNF216	-1.31	0.0045727
374868	ATP9B	-0.5957	0.0045846
7298	TYMS	1.0351	0.0045929
9446	GSTO1	1.7348	0.0045996
79703	C11orf80	-1.1164	0.0046378
8666	EIF3G	-1.1536	0.0046405
6583	SLC22A4	1.534	0.004646
6598	SMARCB1	-1.0367	0.004646
147495	APCDD1	0.49561	0.004646
339123	JMJD8	-1.1865	0.0046499
1628	DBP	-1.19	0.004651
60677	CELF6	-0.81085	0.0046587
5325	PLAGL1	0.74965	0.0046881
50807	ASAP1	1.2908	0.0046899
64343	AZI2	1.0796	0.004722
25923	ATL3	1.1562	0.0047276
57184	C15orf17	-0.95619	0.0047327
6625	SNRNP70	-1.5125	0.0047811
51573	GDE1	1.0153	0.0047813
840	CASP7	1.1387	0.004814
11184	MAP4K1	-1.981	0.0048147
51251	NT5C3	1.383	0.004831
9519	TBPL1	1.1189	0.004834
6046	BRD2	-0.66755	0.0048445
54536	EXOC6	1.2333	0.004849
582	BBS1	-0.65562	0.0048702
2555	GABRA2	0.56162	0.0048874
706	TSPO	1.3732	0.0049466
923	CD6	-1.9395	0.0049467
9444	QKI	0.8911	0.0049478
4649	MYO9A	-0.98075	0.0049529
23384	SPECC1L	-1.3355	0.0049548
121506	ERP27	-0.9822	0.0049644
80183	KIAA0226L	-1.1422	0.0049754
1514	CTSL1	1.4211	0.0050062
80306	MED28	1.1496	0.0050062
6223	RPS19	-0.97118	0.0050062
6715	SRD5A1	0.82859	0.0050062
2201	FBN2	0.72679	0.0050062
10385	BTN2A2	0.51002	0.0050062
23348	DOCK9	-0.81742	0.0050153
5383	PMS2P5	-0.81478	0.0050574
786	CACNG1	0.61365	0.0050574
7138	TNNT1	0.88085	0.0050597
8631	SKAP1	-1.5764	0.0050974
754	PTTG1IP	0.71105	0.0050992
8449	DHX16	-0.93189	0.0051276
57727	NCOA5	-0.91263	0.005151
56851	C15orf24	0.75947	0.0051886
27314	RAB30	-0.6597	0.0052817
57404	CYP20A1	-1.1271	0.0052884
79161	C7orf23	-1.0553	0.0053031
2274	FHL2	0.50282	0.0053031
6373	CXCL11	0.64319	0.0053129
84942	WDR73	-1.1543	0.0053517
57700	FAM160B1	1.3467	0.0053797
113675	SDSL	1.1863	0.0053981
55848	C9orf46	0.86246	0.0053981
140597	TCEAL2	-0.48913	0.0054617
84876	ORAI1	-1.1864	0.0055098
3725	JUN	-1.1053	0.005512
7518	XRCC4	1.3681	0.0055121
7597	ZBTB25	-1.1006	0.005518
29952	DPP7	-1.4375	0.0055314
9039	UBA3	1.2466	0.0055502
10365	KLF2	-1.3975	0.005581
158506	ZNF645	0.4878	0.0055869
221061	FAM171A1	-1.1613	0.0056112
9310	ZNF235	-0.88494	0.0056131
56948	SDR39U1	-0.94559	0.0056466
4118	MAL	-1.445	0.0056691
4502	MT2A	1.5408	0.0056752
91355	LRP5L	-1.3418	0.00568
9352	TXNL1	0.84359	0.00568
3707	ITPKB	-1.5084	0.005687
6340	SCNN1G	0.48685	0.0057279
10226	PLIN3	1.2512	0.0057294
84281	C2orf88	0.69098	0.0057307
84798	C19orf48	-0.88799	0.0057307
9802	DAZAP2	0.84462	0.0057339
55850	USE1	-1.0982	0.0057413
93035	PKHD1L1	0.82928	0.0057628
57724	EPG5	1.126	0.0057841
6575	SLC20A2	-0.65157	0.0057865
55450	CAMK2N1	-0.56262	0.0057891
65083	NOL6	-1.1792	0.0057891
19	ABCA1	1.0888	0.0057891
85364	ZCCHC3	-0.87911	0.0057891
64061	TSPYL2	-1.3306	0.0057891
842	CASP9	0.75417	0.0057891
23001	WDFY3	0.98877	0.0057917
8884	SLC5A6	-1.2375	0.0058176
57498	KIDINS220	0.86716	0.0058176
8816	DCAF5	-0.48531	0.0058176
1875	E2F5	-0.98951	0.005822
50649	ARHGEF4	0.60923	0.0058371
25813	SAMM50	-0.68425	0.0058703
23603	CORO1C	0.9551	0.0058751
940	CD28	-1.3373	0.005877
873	CBR1	1.0803	0.0058964
140460	ASB7	0.7592	0.005917
10452	TOMM40	-1.1613	0.0059291
84330	ZNF414	-0.94345	0.0059828
2222	FDFT1	0.79132	0.0059878
283629	TSSK4	0.57831	0.0059911
7097	TLR2	1.103	0.005994
4174	MCM5	-1.4891	0.0060424
93210	PGAP3	-1.4049	0.0060424
6832	SUPV3L1	-1.3028	0.0060479
114984	FLYWCH2	-0.7056	0.0060529
8349	HIST2H2BE	1.1373	0.0060738
9971	NR1H4	0.48445	0.0060884
9020	MAP3K14	-1.2059	0.0061008
4086	SMAD1	1.067	0.0061248
26504	CNNM4	-0.60339	0.0061444
81847	RNF146	0.86282	0.006222
9368	SLC9A3R1	-1.5105	0.006222
149563	C1orf64	0.63236	0.0062472
9219	MTA2	-0.93891	0.0062583
5321	PLA2G4A	1.487	0.0062854
166	AES	-1.5636	0.0062923
8309	ACOX2	1.0367	0.0062974
117247	SLC16A10	-1.456	0.0063224
54583	EGLN1	0.90137	0.0063625
23098	SARM1	-1.3928	0.0063625
9923	ZBTB40	-1.5003	0.0063768
219738	C10orf35	-0.83762	0.0063768
27244	SESN1	-1.421	0.0064
8569	MKNK1	1.0914	0.0064
29993	PACSIN1	-1.4961	0.0064089
1503	CTPS	-0.80257	0.006421
770	CA11	-0.7795	0.0064595
54413	NLGN3	0.47984	0.0064688
10469	TIMM44	-0.96774	0.0064817
3858	KRT10	-0.96558	0.0064817
56683	C21orf59	-1.0955	0.0065015
374395	TMEM179B	0.72125	0.0065039
27243	CHMP2A	0.86011	0.0065412
275	AMT	-1.45	0.0065506
60436	TGIF2	-0.83424	0.0065506
50813	COPS7A	0.59994	0.0065506
27240	SIT1	-0.93953	0.0065527
84138	SLC7A6OS	-0.77932	0.0065675
4258	MGST2	1.4416	0.0065675
56944	OLFML3	0.47693	0.0065675
126014	OSCAR	1.4601	0.006603
84901	NFATC2IP	-1.1945	0.0066105
157638	FAM84B	-1.2176	0.006622
6382	SDC1	0.64295	0.0066262
51207	DUSP13	0.63596	0.0066693
113130	CDCA5	0.77857	0.0066693
54737	MPHOSPH8	-1.1241	0.0067174
23568	ARL2BP	-0.94477	0.0067174
6188	RPS3	-1.2478	0.0067174
388325	SCIMP	1.1816	0.0067174
171546	SPTSSA	1.139	0.0067174
54069	MIS18A	-0.8394	0.0067174
128346	C1orf162	1.0706	0.0067174
1317	SLC31A1	0.74444	0.0067174
29978	UBQLN2	0.7869	0.0067213
64755	C16orf58	-1.5115	0.0067306
131583	FAM43A	-1.5761	0.0067602
83463	MXD3	0.99119	0.0067839
80237	ELL3	-0.75566	0.0068127
5728	PTEN	1.1377	0.0068323
26157	GIMAP2	1.3935	0.0068473
81624	DIAPH3	0.54958	0.0068631
7920	ABHD16A	1.1162	0.0068762
1942	EFNA1	-1.1968	0.0068827
84072	HORMAD1	1.272	0.0068827
7439	BEST1	1.0585	0.0068833
27297	CRCP	-0.77903	0.0068833
2214	FCGR3A	1.6323	0.006891
9177	HTR3B	0.47603	0.0068992
3978	LIG1	-1.6325	0.0069003
5352	PLOD2	0.86244	0.00691
29954	POMT2	-0.82491	0.00691
7913	DEK	0.94536	0.0069245
55165	CEP55	0.95126	0.0069298
8175	SF3A2	-1.3226	0.0069568
91392	ZNF502	-0.80128	0.0069568
307	ANXA4	1.4853	0.0069772
22861	NLRP1	-1.0155	0.0069796
7629	ZNF76	-1.1505	0.0069915
57136	C20orf3	0.47569	0.006993
80207	OPA3	-1.1131	0.0070286
23511	NUP188	-0.86827	0.0070499
5704	PSMC4	-0.59309	0.0070615
79090	TRAPPC6A	-1.3356	0.0070828
23136	EPB41L3	1.766	0.0070959
9976	CLEC2B	1.3245	0.0071344
10558	SPTLC1	0.85351	0.0071412
200931	OSTalpha	0.68272	0.007143
5603	MAPK13	-1.0752	0.0071749
1557	CYP2C19	0.83203	0.0071801
131540	ZDHHC19	0.94628	0.0071801
5338	PLD2	0.47366	0.0071803
3227	HOXC11	0.70865	0.0072173
23639	LRRC6	0.47524	0.0072367
57447	NDRG2	-1.2906	0.0072393
3113	HLA-DPA1	1.5663	0.0072396
23037	PDZD2	0.59458	0.0072791
3046	HBE1	0.76293	0.0072826
55355	HJURP	0.7827	0.0072947
221188	GPR114	-1.1114	0.0073341
92291	CAPN13	0.66773	0.0073815
56670	SUCNR1	1.1026	0.0073938
387036	GUSBP2	-0.95822	0.0073993
23380	SRGAP2	0.79631	0.0073993
2124	EVI2B	1.2705	0.0074253
81889	FAHD1	0.8447	0.0074253
10913	EDAR	-0.86648	0.0074453
3654	IRAK1	-1.2882	0.0074832
10987	COPS5	1.0436	0.0074885
23344	ESYT1	-1.4468	0.0074911
8893	EIF2B5	-0.90546	0.0075187
146540	ZNF785	-0.93579	0.00752
7179	TPTE	0.54799	0.00752
5528	PPP2R5D	-0.75158	0.007521
6433	SFSWAP	-0.93029	0.0075484
8850	KAT2B	0.98935	0.0075484
55846	ITFG2	-1.1358	0.0075537
2524	FUT2	0.68099	0.0075537
6546	SLC8A1	1.0289	0.0075568
350	APOH	0.84652	0.0075859
4204	MECP2	-0.93344	0.0076736
63967	CLSPN	0.52046	0.0076842
9833	MELK	0.90326	0.0077034
83460	TMEM93	0.6938	0.0077073
54960	GEMIN8	-0.57573	0.007724
284439	SLC25A42	-1.598	0.0077597
79895	ATP8B4	1.1326	0.0077597
128611	ZNF831	-1.1466	0.007763
9369	NRXN3	0.47009	0.007763
8312	AXIN1	-1.3824	0.007771
55750	AGK	-0.83322	0.0077725
55062	WIPI1	0.86491	0.007777
54509	RHOF	-1.1811	0.0077831
203069	R3HCC1	-0.6543	0.0077837
375346	TMEM110	0.46877	0.0078752
10807	SDCCAG3	-1.1445	0.0078864
83874	TBC1D10A	-1.0707	0.0078864
7016	TESK1	-1.2329	0.0078933
23347	SMCHD1	1.1699	0.0079203
3678	ITGA5	-1.2103	0.007921
57161	PELI2	1.0187	0.0080015
29126	CD274	1.6743	0.0080364
23067	SETD1B	-0.64055	0.0080364
4714	NDUFB8	-0.55279	0.0080364
2710	GK	2.0154	0.0080822
3730	KAL1	0.84717	0.0080903
259266	ASPM	1.0235	0.0080903
58476	TP53INP2	-0.77855	0.0080903
84057	MND1	1.0257	0.0081127
1434	CSE1L	-1.12824	0.008114
9468	PCYT1B	0.6071	0.0081241
10922	FASTK	-1.2582	0.0081756
83746	L3MBTL2	-0.72593	0.0081756
388564	TMEM238	-1.2745	0.0081774
2622	GAS8	0.9373	0.0081774
93663	ARHGAP18	1.2141	0.0081835
3174	HNF4G	0.56428	0.0081835
197258	FUK	-1.3249	0.0082064
3161	HMMR	0.84525	0.0082064
145501	ISM2	0.46821	0.0082071
51131	PHF11	0.89068	0.0082113
81542	TMX1	0.92584	0.0082113
2526	FUT4	0.56201	0.0082113
170394	PWWP2B	-1.0617	0.0082875
117157	SH2D1B	-0.99061	0.0083067
10181	RBM5	-0.46512	0.0083067
84191	FAM96A	1.2891	0.0083262
91782	CHMP7	-1.2121	0.0083262
170825	GSX2	0.46485	0.0083262
755	C21orf2	-1.7794	0.0083397
58497	PRUNE	0.68525	0.0083406
9603	NFE2L3	0.75589	0.0083489
5359	PLSCR1	1.6243	0.0083622
6181	RPLP2	-1.0012	0.0083747
55840	EAF2	1.3761	0.0083747
3108	HLA-DMA	1.0705	0.0083957
114034	TOE1	-0.61182	0.008449
11072	DUSP14	-0.82272	0.0086099
118427	OLFM3	0.50888	0.0086099
4745	NELL1	0.53136	0.0086099
8674	VAMP4	0.85428	0.00861
84817	TXNDC17	1.5702	0.0086206
56287	GKN1	0.46423	0.0086285
146705	C17orf56	-1.2535	0.0086319
81565	NDEL1	0.46591	0.0086342
3176	HNMT	1.1094	0.0086837
55974	SLC50A1	0.46385	0.0087095
51170	HSD17B11	1.176	0.0087607
10164	CHST4	0.46474	0.0087699
57541	ZNF398	-1.0346	0.0087901
3937	LCP2	0.72697	0.0088037
57154	SMURF1	-0.4652	0.0088589
583	BBS2	-0.87463	0.0089059
4088	SMAD3	-1.30692	0.008917
29920	PYCR2	-1.0022	0.0089407
5608	MAP2K6	0.66707	0.008964
123036	TC2N	-1.1386	0.0089712
64232	MS4A5	0.46239	0.0089957
841	CASP8	-1.13229	0.009011
3659	IRF1	1.60129	0.009022
3576	IL8	-1.3128	0.009043
80324	PUS1	-1.2797	0.009045
710	SERPING1	1.1416	0.0090496
28968	SLC6A16	-0.81059	0.0090579
84676	TRIM63	0.70435	0.009071
26232	FBXO2	-0.87533	0.009103
63922	CHTF18	-1.4691	0.0091033
2720	GLB1	1.0551	0.0091046
8676	STX11	1.886	0.0091101
26119	LDLRAP1	-1.6392	0.0091101
10403	NDC80	1.4844	0.0091101
89801	PPP1R3F	-0.99546	0.0091101
25769	SLC24A2	0.48235	0.0091464
140739	UBE2F	1.1066	0.0091464
55229	PANK4	-1.0224	0.0091464
25895	METTL21B	-0.69376	0.0091464
11345	GABARAPL2	0.89807	0.0091583
6249	CLIP1	1.1332	0.0091583
762	CA4	0.8095	0.0092284
9812	KIAA0141	-0.53875	0.0092313
114784	CSMD2	0.4598	0.0092337
8623	ASMTL	-1.1504	0.0092411
54517	PUS7	-0.94561	0.0092582
347404	LANCL3	0.52612	0.0092582
1808	DPYSL2	0.95714	0.009288
9099	USP2	0.70005	0.0092896
126282	TNFAIP8L1	-1.1547	0.0093016
114798	SLITRK1	0.55082	0.0093398
9553	MRPL33	1.2322	0.0093403
374403	TBC1D10C	-1.6911	0.0093524
1951	CELSR3	-0.79953	0.0093532
6540	SLC6A13	0.45984	0.0093944
340419	RSPO2	0.79029	0.0094236
51201	ZDHHC2	1.1988	0.0094486
10873	ME3	-0.50432	0.0094486
7049	TGFBR3	-0.73662	0.0095006
23246	BOP1	-1.4313	0.0095119
57696	DDX55	-0.97336	0.0095121
23149	FCHO1	-1.2654	0.0095163
2108	ETFA	0.97122	0.0095881
597	BCL2A1	1.4515	0.0096988
868	CBLB	-1.1006	0.0096988
6801	STRN	1.0306	0.009826
4691	NCL	-0.84787	0.009826
10313	RTN3	0.60928	0.0098838
7264	TSTA3	0.83574	0.0099572
