# Supplementary material for: Meta-analysis of human gene expression in response to Mycobacterium tuberculosis infection reveals potential therapeutic targets
Source: BMC Syst Biol. 2018 Jan 10;12:3. doi: 10.1186/s12918-017-0524-z (PMC5763539; doi:10.1186/s12918-017-0524-z)
Supplement: Supplementary file 8 — List of DEGs and pathways in the meta-analysis of in vitro dendritic and THP-1 datasets, the DEGs shared with patient blood datasets, and the enriched MetaCore pathways from the shared DEGs. (XLSX 292 kb) [file 12918_2017_524_MOESM8_ESM.xlsx]

## Sheet: dendritic DEGs
EntrezID	Name	CombinedES	Pval
29	ABR	-2.4644	0
399687	MYO18A	-1.8829	0
56910	STARD7	-1.1267	0
10300	KATNB1	-2.4861	0
23318	ZCCHC11	-1.3963	0
8214	DGCR6	-1.8651	0
23659	PLA2G15	-2.8243	0
27044	SND1	-1.1673	0
4582	MUC1	4.2856	0
50814	NSDHL	1.4719	0
7123	CLEC3B	-1.2243	0
6513	SLC2A1	1.3924	0
8634	RTCD1	1.4524	0
1112	FOXN3	-1.4351	0
9867	PJA2	-1.4013	0
8723	SNX4	-1.6483	0
10193	RNF41	-2.0098	0
23404	EXOSC2	-1.5845	0
7189	TRAF6	3.2998	0
11184	MAP4K1	-3.493	0
10575	CCT4	-1.173	0
3032	HADHB	-1.5857	0
8733	GPAA1	-1.3213	0
10498	CARM1	-1.8256	0
7718	ZNF165	1.4474	0
3780	KCNN1	1.2262	0
10135	NAMPT	3.6206	0
8824	CES2	-1.584	0
11215	AKAP11	-1.8592	0
283537	SLC46A3	-3.9063	0
6938	TCF12	-2.1073	0
11011	TLK2	2.1841	0
85458	DIXDC1	1.3422	0
53615	MBD3	-1.9222	0
4521	NUDT1	-3.148	0
9459	ARHGEF6	-3.1523	0
24145	PANX1	2.2062	0
9352	TXNL1	1.1989	0
7049	TGFBR3	1.0702	0
90634	N4BP2L1	5.7156	0
1854	DUT	-1.6185	0
4285	MIPEP	-2.7871	0
10636	RGS14	-4.0559	0
2242	FES	-3.8522	0
5530	PPP3CA	-1.1769	0
5245	PHB	-2.3203	0
4735	2002-09-01	-1.3831	0
51379	CRLF3	3.0341	0
9325	TRIP4	1.2937	0
1540	CYLD	1.1213	0
27069	GHITM	-1.2541	0
84148	KAT8	-2.4558	0
1716	DGUOK	-2.8434	0
9513	FXR2	1.889	0
8722	CTSF	-1.0852	0
11190	CEP250	-1.3333	0
199	AIF1	-2.2149	0
7764	ZNF217	-1.995	0
63941	NECAB3	-1.2282	0
6016	RIT1	2.4399	0
334	APLP2	-1.3366	0
5256	PHKA2	-2.056	0
5984	RFC4	-1.5664	0
2077	ERF	-2.4301	0
5045	FURIN	-3.815	0
1102	RCBTB2	-1.5487	0
8676	STX11	3.9448	0
4790	NFKB1	5.5038	0
9278	ZBTB22	1.1681	0
22905	EPN2	-1.106	0
6209	RPS15	-1.7899	0
7699	ZNF140	1.284	0
22897	CEP164	-2.2095	0
613	BCR	-1.5131	0
11131	CAPN11	-1.85	0
5817	PVR	1.5353	0
9656	MDC1	1.2907	0
8226	HDHD1	-1.8684	0
6760	SS18	1.2992	0
4221	MEN1	-1.9201	0
6361	CCL17	1.6859	0
10168	ZNF197	-1.7805	0
5148	PDE6G	1.9478	0
23029	RBM34	1.7151	0
150094	SIK1	1.119	0
9556	C14orf2	-1.8942	0
5630	PRPH	1.2665	0
11222	MRPL3	-1.2114	0
5954	RCN1	3.604	0
10908	PNPLA6	-3.3093	0
205	AK4	2.1497	0
6309	SC5DL	2.1176	0
4351	MPI	-1.278	0
5436	POLR2G	-2.0144	0
6892	TAPBP	2.5488	0
1945	EFNA4	-1.82	0
8828	NRP2	5.4241	0
3678	ITGA5	-1.8445	0
5157	PDGFRL	2.8145	0
4942	OAT	-1.1439	0
7511	XPNPEP1	1.8656	0
3777	KCNK3	1.4872	0
9938	ARHGAP25	2.113	0
2495	FTH1	3.8385	0
3052	HCCS	-1.173	0
9663	LPIN2	1.137	0
3710	ITPR3	1.6308	0
1650	DDOST	-2.5059	0
10046	MAMLD1	2.8645	0
1636	ACE	-2.9156	0
51439	FAM8A1	-2.1916	0
328	APEX1	-2.9052	0
10732	TCFL5	-1.5621	0
23031	MAST3	-3.7362	0
80347	COASY	-1.5207	0
2475	MTOR	-1.1192	0
4084	MXD1	1.8059	0
8798	DYRK4	-2.6694	0
2123	EVI2A	-3.479	0
9991	PTBP3	1.169	0
11186	RASSF1	-1.5503	0
9868	TOMM70A	-1.9276	0
57096	RPGRIP1	1.3271	0
864	RUNX3	3.9378	0
5094	PCBP2	-1.0957	0
9420	CYP7B1	1.2752	0
203069	R3HCC1	-1.8196	0
6749	SSRP1	-1.9148	0
10466	COG5	-1.0801	0
4168	MCF2	1.3344	0
5863	RGL2	-2.6629	0
605	BCL7A	-1.8333	0
4855	NOTCH4	1.606	0
9812	KIAA0141	-2.6514	0
9220	TIAF1	-2.8575	0
10379	IRF9	2.474	0
8725	URI1	-1.2369	0
9095	TBX19	-1.202	0
5819	PVRL2	2.8612	0
1236	CCR7	5.1645	0
10001	MED6	1.3391	0
51366	UBR5	-1.3915	0
145389	SLC38A6	-3.0348	0
64061	TSPYL2	1.2086	0
5768	QSOX1	-1.7735	0
254531	LPCAT4	-4.0456	0
7905	REEP5	-3.3889	0
8407	TAGLN2	3.7023	0
10564	ARFGEF2	1.496	0
836	CASP3	2.6841	0
6767	ST13	-1.0817	0
3068	HDGF	1.2349	0
22948	CCT5	-1.5953	0
10038	PARP2	-1.7215	0
1846	DUSP4	1.9016	0
5966	REL	5.391	0
56650	CLDND1	2.0086	0
8379	MAD1L1	-1.5672	0
2067	ERCC1	-1.9443	0
23255	SOGA2	-1.7527	0
23480	SEC61G	1.238	0
9470	EIF4E2	1.5069	0
1375	CPT1B	1.5378	0
25771	TBC1D22A	-1.4626	0
30851	TAX1BP3	-3.4266	0
6867	TACC1	-1.8794	0
366	AQP9	1.8217	0
56623	INPP5E	1.4608	0
4779	NFE2L1	2.2787	0
7422	VEGFA	1.9567	0
6904	TBCD	-1.3742	0
8968	HIST1H3F	2.0509	0
201562	PTPLB	-2.518	0
51465	UBE2J1	-2.1912	0
9469	CHST3	2.2677	0
22990	PCNX	2.3834	0
539	ATP5O	-1.5681	0
126299	ZNF428	-2.1007	0
5867	RAB4A	-1.5052	0
4714	NDUFB8	-1.8608	0
4973	OLR1	3.2676	0
1059	CENPB	-2.4866	0
9744	ACAP1	-1.9056	0
7739	ZNF185	-1.655	0
4719	NDUFS1	-1.9383	0
1947	EFNB1	-1.9088	0
54939	COMMD4	-1.474	0
79711	IPO4	-1.2301	0
6363	CCL19	1.9878	0
529	ATP6V1E1	2.1705	0
23530	NNT	-2.0341	0
1340	COX6B1	-1.0804	0
8050	PDHX	1.8134	0
9844	ELMO1	-1.5491	0
11116	FGFR1OP	2.2743	0
2161	F12	1.679	0
10994	ILVBL	-2.3305	0
4026	LPP	-1.3248	0
3064	HTT	-1.9621	0
25906	C11orf51	-1.8241	0
23081	KDM4C	2.1074	0
9189	ZBED1	1.1154	0
7357	UGCG	4.3692	0
8986	RPS6KA4	-1.8269	0
6146	RPL22	-1.4286	0
10915	TCERG1	-1.1101	0
9588	PRDX6	-1.2138	0
3396	ICT1	-1.8887	0
1806	DPYD	-2.9367	0
9392	TGFBRAP1	-1.2709	0
4809	NHP2L1	-2.872	0
91754	NEK9	-1.2052	0
5437	POLR2H	-2.1111	0
4853	NOTCH2	1.2818	0
3385	ICAM3	-2.7956	0
6248	RSC1A1	1.3894	0
831	CAST	-1.2017	0
8303	SNN	4.3511	0
30000	TNPO2	2.6936	0
10982	MAPRE2	-3.3287	0
11019	LIAS	-1.288	0
60496	AASDHPPT	-1.2424	0
55699	IARS2	-1.724	0
3604	TNFRSF9	4.5262	0
3081	HGD	-1.0714	0
83989	FAM172A	-2.2333	0
4694	NDUFA1	-1.3498	0
5996	RGS1	4.553	0
1124	CHN2	-3.6101	0
10010	TANK	2.017	0
81689	ISCA1	1.749	0
7263	TST	-2.8886	0
6188	RPS3	-1.6205	0
5473	PPBP	1.5296	0
3735	KARS	1.6266	0
3796	KIF2A	4.2911	0
221	ALDH3B1	-2.2381	0
7133	TNFRSF1B	4.116	0
10943	MSL3	-1.9285	0
3002	GZMB	1.2924	0
11331	PHB2	-1.4757	0
29072	SETD2	-1.2293	0
79882	ZC3H14	-1.2313	0
1793	DOCK1	-3.3214	0
7157	TP53	-1.1972	0
57556	SEMA6A	1.2563	0
23070	FTSJD2	2.4582	0
9314	KLF4	-2.9399	0
274	BIN1	-2.5959	0
5586	PKN2	1.2717	0
3313	HSPA9	-1.2622	0
1824	DSC2	2.1596	0
23053	KIAA0913	1.1059	0
10638	SPHAR	-1.402	0
51573	GDE1	-3.2241	0
2869	GRK5	1.0965	0
9473	C1orf38	1.7942	0
23657	SLC7A11	1.7948	0
1298	COL9A2	1.8989	0
374868	ATP9B	-1.309	0
3418	IDH2	-2.8454	0
11120	BTN2A1	1.9613	0
7050	TGIF1	3.9119	0
2535	FZD2	-3.729	0
7006	TEC	1.0758	0
6907	TBL1X	-1.1234	0
9637	FEZ2	-2.007	0
23532	PRAME	1.4853	0
9826	ARHGEF11	2.5022	0
799	CALCR	-1.4579	0
3357	HTR2B	2.1508	0
1955	MEGF9	-1.9769	0
2746	GLUD1	-2.6801	0
9910	RABGAP1L	3.1946	0
7100	TLR5	-1.5279	0
7804	LRP8	1.9844	0
6391	SDHC	-2.4614	0
9784	SNX17	-1.9901	0
9338	TCEAL1	-1.1755	0
7128	TNFAIP3	5.3944	0
3112	HLA-DOB	2.1695	0
8544	PIR	2.3215	0
57215	THAP11	-1.319	0
868	CBLB	1.7572	0
2035	EPB41	1.4271	0
8576	STK16	-1.685	0
3028	HSD17B10	-1.7877	0
11043	MID2	-3.0366	0
7727	ZNF174	-1.1566	0
91647	ATPAF2	-2.6597	0
6447	SCG5	1.3039	0
9823	ARMCX2	1.2676	0
81628	TSC22D4	-1.2121	0
81855	SFXN3	-2.3727	0
9308	CD83	3.8102	0
1849	DUSP7	-1.3115	0
54543	TOMM7	-1.4501	0
6809	STX3	-3.0539	0
747	DAGLA	-2.3609	0
3182	HNRNPAB	-2.0451	0
2647	BLOC1S1	-1.8193	0
822	CAPG	2.1916	0
1665	DHX15	-1.2578	0
4775	NFATC3	-2.1424	0
223	ALDH9A1	-2.6069	0
3600	IL15	3.9146	0
1794	DOCK2	-3.5835	0
9567	GTPBP1	2.2115	0
9202	ZMYM4	-1.1425	0
9391	CIAO1	-1.6913	0
839	CASP6	-1.6613	0
4678	NASP	-2.5874	0
5499	PPP1CA	-2.4664	0
10097	ACTR2	-2.1019	0
7862	BRPF1	-4.176	0
1810	DR1	-1.8942	0
145781	GCOM1	-1.9838	0
2976	GTF3C2	-1.68	0
8344	HIST1H2BE	1.7158	0
5310	PKD1	-1.1739	0
5825	ABCD3	-2.0694	0
125144	C17orf76-AS1	-1.2797	0
23157	2006-09-01	-2.5924	0
661	POLR3D	2.1318	0
8683	SRSF9	-2.7694	0
8028	MLLT10	1.4944	0
8462	KLF11	1.1759	0
3612	IMPA1	1.9297	0
7409	VAV1	-3.1985	0
10450	PPIE	-1.1425	0
10537	UBD	3.1606	0
6490	PMEL	1.2432	0
5720	PSME1	2.8672	0
9016	SLC25A14	-1.2626	0
84444	DOT1L	1.3225	0
26065	LSM14A	-1.3015	0
8082	SSPN	1.4302	0
5018	OXA1L	-2.2124	0
26578	OSTF1	2.1535	0
830	CAPZA2	-2.7679	0
9778	KIAA0232	-2.3545	0
23527	ACAP2	-1.3249	0
91	ACVR1B	1.8492	0
2137	EXTL3	-1.8155	0
22926	ATF6	1.0896	0
23492	CBX7	-2.5475	0
5934	RBL2	-1.6699	0
158	ADSL	-1.5323	0
10422	UBAC1	-3.4155	0
6415	SEPW1	2.1927	0
27079	RPUSD2	-1.2604	0
9486	CHST10	1.4795	0
5270	SERPINE2	1.7919	0
6319	SCD	1.363	0
22837	COBLL1	2.2662	0
4791	NFKB2	5.9279	0
2787	GNG5	1.6008	0
53335	BCL11A	1.3829	0
9181	ARHGEF2	4.0179	0
2800	GOLGA1	-1.737	0
178	AGL	-1.5268	0
5702	PSMC3	1.51	0
4350	MPG	-2.1087	0
6388	SDF2	-1.2604	0
2313	FLI1	-3.0196	0
9984	THOC1	-1.4174	0
6503	SLA	-2.7453	0
131408	FAM131A	-2.276	0
10845	CLPX	-1.1695	0
8529	CYP4F2	-1.1736	0
23333	DPY19L1	-2.1267	0
10162	LPCAT3	-1.1039	0
27043	PELP1	-1.1508	0
1933	EEF1B2	-2.117	0
2022	ENG	-2.713	0
790	CAD	-1.7474	0
8662	EIF3B	-1.241	0
23324	MAN2B2	-1.3234	0
1490	CTGF	1.2413	0
23228	PLCL2	-1.594	0
4841	NONO	-2.6168	0
26057	ANKRD17	-1.4804	0
25842	ASF1A	-2.365	0
22992	KDM2A	1.4801	0
5579	PRKCB	-2.1379	0
23015	GOLGA8A	-1.1801	0
8703	B4GALT3	-1.7432	0
5096	PCCB	-1.634	0
5747	PTK2	-1.0726	0
4598	MVK	1.3487	0
4192	MDK	1.1359	0
6059	ABCE1	-1.3116	0
2805	GOT1	-2.9133	0
5199	CFP	3.2462	0
8351	HIST1H3D	1.999	0
5723	PSPH	-1.4887	0
4050	LTB	-1.7276	0
9927	MFN2	-2.355	0
861	RUNX1	-1.1107	0
57146	TMEM159	1.506	0
10467	ZNHIT1	-1.7245	0
10654	PMVK	-2.2231	0
22821	RASA3	-1.6693	0
9943	OXSR1	2.642	0
4795	NFKBIL1	-1.5825	0
1803	DPP4	1.3557	0
5533	PPP3CC	3.7384	0
5871	MAP4K2	-1.4138	0
10063	COX17	1.535	0
23046	KIF21B	1.449	0
3998	LMAN1	1.3942	0
51042	ZNF593	-1.1989	0
5501	PPP1CC	-2.359	0
2644	GCHFR	-2.2696	0
102	ADAM10	-1.1231	0
5036	PA2G4	-2.5627	0
6518	SLC2A5	1.3631	0
54470	ARMCX6	-1.6545	0
6610	SMPD2	-1.1105	0
5160	PDHA1	-1.0862	0
5681	PSKH1	-1.8192	0
3087	HHEX	-4.5426	0
5524	PPP2R4	-1.3479	0
7375	USP4	-2.1158	0
4778	NFE2	-2.3185	0
23141	ANKLE2	2.4387	0
10269	ZMPSTE24	-1.2667	0
11130	ZWINT	-1.7761	0
7347	UCHL3	-1.9559	0
57017	COQ9	-2.0548	0
2185	PTK2B	3.6437	0
55621	TRMT1	-2.224	0
25839	COG4	-1.146	0
81609	SNX27	-1.2775	0
6367	CCL22	1.3528	0
10424	PGRMC2	-2.278	0
6652	SORD	-2.1668	0
6324	SCN1B	1.6759	0
5214	PFKP	-2.717	0
10541	ANP32B	-1.8658	0
23	ABCF1	2.2256	0
8744	TNFSF9	2.2048	0
1386	ATF2	1.2847	0
10672	GNA13	2.6365	0
2584	GALK1	-2.6812	0
8751	ADAM15	-2.9182	0
8339	HIST1H2BG	1.8647	0
11221	DUSP10	2.3502	0
57171	DOLPP1	-1.1532	0
4201	MEA1	-1.8351	0
3295	HSD17B4	1.2697	0
55697	VAC14	1.7319	0
4155	MBP	-1.4602	0
513	ATP5D	-1.1764	0
9057	SLC7A6	-2.5768	0
1786	DNMT1	-4.3069	0
22882	ZHX2	3.12	0
79017	GGCT	-2.5304	0
3097	HIVEP2	2.1686	0
8837	CFLAR	3.9476	0
2771	GNAI2	-1.6643	0
51614	ERGIC3	-2.0551	0
5156	PDGFRA	1.2004	0
50626	CYHR1	-1.7751	0
6697	SPR	-2.4564	0
27289	RND1	1.5947	0
23241	PACS2	-2.4945	0
116984	ARAP2	3.5193	0
375056	MIA3	-1.4023	0
10897	YIF1A	-1.7574	0
3033	HADH	-3.6133	0
3310	HSPA6	1.895	0
23518	R3HDM1	-2.4481	0
4616	GADD45B	6.2993	0
23129	PLXND1	-1.2604	0
3006	HIST1H1C	1.5071	0
10618	TGOLN2	-2.6999	0
9997	SCO2	1.1952	0
57403	RAB22A	-1.5916	0
89832	CHRFAM7A	1.3072	0
6616	SNAP25	1.4415	0
8895	CPNE3	-1.5969	0
8558	CDK10	-1.4199	0
10211	FLOT1	1.8819	0
9260	PDLIM7	-1.3712	0
6573	SLC19A1	-2.9373	0
22841	RAB11FIP2	-1.3075	0
10444	ZER1	2.659	0
26155	NOC2L	-1.0929	0
23466	CBX6	-1.0778	0
5162	PDHB	-1.5621	0
3251	HPRT1	3.6136	0
9958	USP15	-1.9317	0
545	ATR	-1.2444	0
1662	DDX10	-2.0163	0
330	BIRC3	4.7009	0
10993	SDS	2.2147	0
3633	INPP5B	-1.1528	0
501	ALDH7A1	-2.2108	0
51603	METTL13	-1.2474	0
29890	RBM15B	-1.674	0
9454	HOMER3	-1.5665	0
7726	TRIM26	1.1936	0
3660	IRF2	1.8081	0
8405	SPOP	-1.696	0
6240	RRM1	-1.9261	0
10548	TM9SF1	-1.115	0
6891	TAP2	2.3248	0
7728	ZNF175	-1.5543	0
10370	CITED2	-3.2403	0
5877	RABIF	-1.0843	0
7094	TLN1	-2.1721	0
1847	DUSP5	4.4384	0
6788	STK3	1.0802	0
57134	MAN1C1	-1.4689	0
5092	PCBD1	-1.1289	0
10384	BTN3A3	1.2588	0
6886	TAL1	-3.5943	0
23299	BICD2	-1.9568	0
27348	TOR1B	2.8604	0
57209	ZNF248	-1.4286	0
51592	TRIM33	1.9257	0
23264	ZC3H7B	1.1147	0
7277	TUBA4A	-2.6123	0
3268	AGFG2	2.7315	0
3693	ITGB5	-2.3802	0
8878	SQSTM1	5.4722	0
3624	INHBA	1.3165	0
1032	CDKN2D	2.6258	0
6346	CCL1	2.143	0
1173	AP2M1	-2.3324	0
22884	WDR37	-3.9096	0
23258	DENND5A	4.0893	0
9942	XYLB	-2.1776	0
8871	SYNJ2	-1.071	0
8841	HDAC3	-4.6077	0
10247	HRSP12	-1.0903	0
25816	TNFAIP8	1.5839	0
9761	MLEC	-3.5294	0
4758	NEU1	-1.2609	0
79065	ATG9A	-3.3426	0
4983	OPHN1	-1.2245	0
8533	COPS3	-1.9382	0
1441	CSF3R	-2.0245	0
5328	PLAU	-2.3715	0
23203	PMPCA	-1.2343	0
4354	MPP1	-2.5435	0
2011	MARK2	-1.2719	0
23639	LRRC6	-1.283	0
86	ACTL6A	-1.5526	0
8833	GMPS	-2.9118	0
23221	RHOBTB2	-1.7402	0
9804	TOMM20	-1.9727	0
7746	ZNF193	-1.4564	0
4713	NDUFB7	-1.9229	0
23092	ARHGAP26	-2.0791	0
9695	EDEM1	2.191	0
978	CDA	-2.4304	0
5032	P2RY11	-4.0922	0
10476	ATP5H	-1.8016	0
2767	GNA11	-2.1387	0
27238	GPKOW	-1.1769	0
999	CDH1	-1.6089	0
8545	CGGBP1	2.139	0
10952	SEC61B	3.1398	0
23030	KDM4B	-1.4031	0
3176	HNMT	-2.2817	0
1622	DBI	1.6515	0
9061	PAPSS1	-2.0024	0
10801	2009-09-01	-3.6853	0
475	ATOX1	1.8979	0
2963	GTF2F2	-1.5204	0
4255	MGMT	-2.2465	0
3587	IL10RA	2.6641	0
2917	GRM7	-1.4867	0
2342	FNTB	-1.8688	0
5982	RFC2	-1.3169	0
4850	CNOT4	1.3418	0
10404	CPQ	-2.2952	0
25786	DGCR11	2.2146	0
4706	NDUFAB1	-1.2694	0
2628	GATM	-1.7313	0
3456	IFNB1	1.926	0
10825	NEU3	1.3858	0
4725	NDUFS5	-1.1944	0
8869	ST3GAL5	1.3113	0
23424	TDRD7	3.7546	0
4267	CD99	-2.2789	0
8178	ELL	-1.408	0
23645	PPP1R15A	1.9886	0
347733	TUBB2B	1.3502	0
92703	TMEM183A	-1.3485	0
84869	CBR4	-1.6916	0
7414	VCL	-3.1093	0
23049	SMG1	1.6548	0
28951	TRIB2	-2.3452	0
9094	UNC119	-1.7359	0
7461	CLIP2	-2.6203	0
2498	FTH1P3	4.2402	0
390	RND3	1.6625	0
9533	POLR1C	-1.8279	0
9619	ABCG1	-2.2374	0
945	CD33	-3.646	0
55651	NHP2	-2.1275	0
5366	PMAIP1	4.9629	0
84099	ID2B	1.4086	0
65005	MRPL9	-1.4529	0
10946	SF3A3	-1.8008	0
1075	CTSC	-3.4593	0
1807	DPYS	1.3436	0
816	CAMK2B	-1.5805	0
2120	ETV6	1.7058	0
10133	OPTN	3.2163	0
8527	DGKD	-2.2186	0
9235	IL32	5.4352	0
9645	MICAL2	-2.1044	0
8357	HIST1H3H	1.7988	0
25805	BAMBI	1.298	0
25828	TXN2	-1.4285	0
4082	MARCKS	4.4565	0
9474	ATG5	-1.3294	0
10434	LYPLA1	-1.081	0
22977	AKR7A3	-1.5772	0
120526	DNAJC24	-1.0768	0
22982	DIP2C	-1.6664	0
4720	NDUFS2	-1.1695	0
3753	KCNE1	1.4536	0
22838	RNF44	-2.8596	0
85359	DGCR6L	-2.2099	0
8815	BANF1	-2.7347	0
403	ARL3	-1.2605	0
3106	HLA-B	1.2237	0
152559	PAQR3	1.3661	0
51599	LSR	1.0694	3.23e-15
2953	GSTT2	-1.0662	3.23e-15
9575	CLOCK	1.0549	3.23e-15
5770	PTPN1	5.1586	3.23e-15
9886	RHOBTB1	-1.0624	3.23e-15
29909	GPR171	1.7417	3.23e-15
23200	ATP11B	-1.0649	3.23e-15
1727	CYB5R3	1.0602	3.23e-15
956	ENTPD3	1.9777	3.23e-15
4211	MEIS1	1.0579	3.23e-15
10149	GPR64	2.6438	3.23e-15
11230	PRAF2	1.847	3.23e-15
644128	RPL23AP53	-1.0459	6.37e-15
175	AGA	-1.42	6.37e-15
55568	GALNT10	-1.5699	6.37e-15
5128	CDK17	1.0703	6.37e-15
204	AK2	-1.0499	6.37e-15
1020	CDK5	-3.1812	6.37e-15
6043	SNORA63	1.0427	6.37e-15
3059	HCLS1	-2.9593	6.37e-15
813	CALU	-1.037	9.49e-15
10693	CCT6B	-1.0418	9.49e-15
3833	KIFC1	1.0388	9.49e-15
8805	TRIM24	-1.3344	9.49e-15
22864	R3HDM2	-1.0395	9.49e-15
28232	SLCO3A1	1.0339	1.25e-14
5266	PI3	1.0346	1.25e-14
6857	SYT1	-1.0344	1.25e-14
9014	TAF1B	1.1837	1.25e-14
865	CBFB	-1.0337	1.25e-14
4007	PRICKLE3	1.0329	1.25e-14
727851	RGPD8	1.0278	1.56e-14
10950	BTG3	3.517	1.87e-14
50486	G0S2	6.7881	1.87e-14
23158	TBC1D9	1.417	1.87e-14
675	BRCA2	1.0256	1.87e-14
23101	MCF2L2	1.0226	2.17e-14
57030	SLC17A7	-1.0218	2.17e-14
2967	GTF2H3	1.0232	2.17e-14
50810	HDGFRP3	1.6592	2.46e-14
10409	BASP1	3.0858	2.46e-14
339287	MSL1	-1.0208	2.46e-14
5932	RBBP8	1.0191	2.46e-14
7355	SLC35A2	-1.0191	2.46e-14
23378	RRP8	-1.0198	2.75e-14
4707	NDUFB1	-1.0187	2.75e-14
5537	PPP6C	-1.0196	2.75e-14
8930	MBD4	-1.0178	3.05e-14
1773	DNASE1	-1.0154	3.05e-14
5304	PIP	1.6304	3.34e-14
23658	LSM5	-1.0161	3.34e-14
9931	HELZ	-1.0147	3.34e-14
6507	SLC1A3	3.1116	3.63e-14
10463	SLC30A9	-1.0126	3.63e-14
473	RERE	-3.8208	3.63e-14
410	ARSA	-2.1644	3.92e-14
11068	CYB561D2	-1.0121	3.92e-14
399	RHOH	1.0121	4.22e-14
10127	ZNF263	-1.0103	4.51e-14
1130	LYST	1.6046	5.1e-14
27107	ZBTB11	-1.0075	5.1e-14
25945	PVRL3	1.0067	5.39e-14
7695	ZNF136	1.0037	5.68e-14
1213	CLTC	-1.0031	5.97e-14
79095	C9orf16	-1.9166	6.82e-14
6618	SNAPC2	-1.6015	6.82e-14
6698	SPRR1A	1.9255	6.82e-14
51406	NOL7	1.0008	6.82e-14
3620	IDO1	7.5676	6.82e-14
4868	NPHS1	0.99993	7.09e-14
91298	C12orf29	-1.0002	7.09e-14
90576	ZNF799	-1.0003	7.36e-14
5378	PMS1	-1.0004	7.36e-14
2669	GEM	2.0973	7.36e-14
8554	PIAS1	0.99835	7.64e-14
56548	CHST7	5.5428	7.92e-14
22850	ADNP2	1.5532	8.49e-14
9051	PSTPIP1	-2.3588	8.49e-14
3426	CFI	-1.3851	9.33e-14
11056	DDX52	0.99508	9.33e-14
23180	RFTN1	4.2971	9.33e-14
10963	STIP1	-0.99448	1.02e-13
3987	LIMS1	-0.99277	1.1e-13
140890	SREK1	-0.99263	1.1e-13
4547	MTTP	0.99171	1.13e-13
4957	ODF2	-1.979	1.24e-13
80228	ORAI2	0.98751	1.36e-13
4122	MAN2A2	-2.2454	1.39e-13
10787	NCKAP1	0.98737	1.41e-13
23245	ASTN2	-0.98482	1.7e-13
8416	ANXA9	-0.98479	1.7e-13
7738	ZNF184	-1.0171	1.81e-13
23450	SF3B3	-0.982	2.01e-13
3417	IDH1	-2.7284	2.23e-13
9236	CCPG1	-0.97783	2.29e-13
56848	SPHK2	-0.97499	2.83e-13
7512	XPNPEP2	-0.97473	2.91e-13
393	ARHGAP4	-3.3366	3.04e-13
9866	TRIM66	0.97257	3.04e-13
167227	DCP2	-0.97168	3.38e-13
23102	TBC1D2B	-3.2221	3.54e-13
10559	SLC35A1	-2.2879	3.62e-13
619568	SNORA4	0.96907	3.82e-13
26035	GLCE	-1.6374	4.12e-13
147166	TRIM16L	0.9645	4.85e-13
4722	NDUFS3	-3.7803	4.87e-13
3169	FOXA1	0.96483	4.87e-13
23251	KIAA1024	-0.96443	4.91e-13
26580	BSCL2	-0.96173	5.38e-13
115207	KCTD12	-0.96151	5.8e-13
381	ARF5	-2.0907	5.85e-13
654364	NME1-NME2	-0.96049	6.06e-13
64854	USP46	0.96031	6.08e-13
140883	ZNF280B	0.95873	6.49e-13
6455	SH3GL1	-2.0614	6.79e-13
280	AMY2B	-0.95624	7.47e-13
57205	ATP10D	-1.2306	7.74e-13
60312	AFAP1	0.95415	8.09e-13
7155	TOP2B	-1.8251	8.19e-13
3150	HMGN1	-0.95378	8.48e-13
4814	NINJ1	4.7532	8.53e-13
9673	SLC25A44	-2.9071	9.01e-13
23369	PUM2	-1.6074	9.17e-13
27134	TJP3	0.95313	9.18e-13
8530	CST7	2.0426	9.58e-13
10612	TRIM3	0.94974	1.08e-12
6585	SLIT1	-0.94909	1.08e-12
84890	ADO	-2.9047	1.1e-12
7247	TSN	-0.94932	1.14e-12
55324	ABCF3	-0.94662	1.31e-12
10250	SRRM1	-0.94402	1.35e-12
593	BCKDHA	-0.94571	1.35e-12
5793	PTPRG	0.94371	1.41e-12
7813	EVI5	-0.94235	1.48e-12
10788	IQGAP2	-0.94338	1.51e-12
965	CD58	3.8777	1.59e-12
22869	ZNF510	-0.93962	1.79e-12
3659	IRF1	5.0587	1.91e-12
23347	SMCHD1	0.93785	1.91e-12
55573	CDV3	0.93681	2.05e-12
81614	NIPA2	-0.9362	2.06e-12
115703	ARHGAP33	-0.93724	2.06e-12
23175	LPIN1	-0.93462	2.42e-12
10479	SLC9A6	-0.93431	2.42e-12
10299	2006-03-01	-0.93335	2.6e-12
261734	NPHP4	-1.3648	2.66e-12
2687	GGT5	-0.93174	2.78e-12
23498	HAAO	0.92978	2.91e-12
26053	AUTS2	0.92898	2.99e-12
2267	FGL1	-0.93024	2.99e-12
57212	TP73-AS1	0.92897	3.07e-12
85236	HIST1H2BK	1.2749	3.12e-12
10059	DNM1L	-0.92889	3.17e-12
672	BRCA1	-0.92715	3.25e-12
147339	C18orf25	-0.92625	3.53e-12
113146	AHNAK2	-0.92536	3.75e-12
9542	NRG2	0.92455	3.86e-12
1457	CSNK2A1	0.92268	4.38e-12
3142	HLX	0.92164	4.56e-12
143	PARP4	-0.92203	4.57e-12
22796	COG2	-1.2322	4.78e-12
10302	SNAPC5	-0.9199	5.01e-12
9364	RAB28	-0.91876	5.23e-12
89845	ABCC10	0.91883	5.37e-12
5816	PVALB	-0.91653	5.66e-12
5981	RFC1	-0.91621	6.1e-12
5516	PPP2CB	0.91545	6.11e-12
157769	FAM91A1	0.91534	6.27e-12
154796	AMOT	0.91436	6.47e-12
224	ALDH3A2	-2.9788	6.82e-12
134	ADORA1	-0.91288	7.3e-12
2071	ERCC3	-0.91064	7.53e-12
7073	TIAL1	-0.90956	8.13e-12
103	ADAR	2.3931	9.56e-12
8243	SMC1A	-0.95117	9.68e-12
10567	RABAC1	0.90669	9.7e-12
1432	MAPK14	-0.90629	1.03e-11
9855	FARP2	0.90415	1.11e-11
5188	PET112	-0.90446	1.13e-11
7692	ZNF133	-0.90343	1.18e-11
10490	VTI1B	-0.90211	1.21e-11
79868	ALG13	0.93957	1.21e-11
57148	RALGAPB	0.90268	1.21e-11
8899	PRPF4B	0.90125	1.22e-11
9742	IFT140	-0.90199	1.26e-11
1837	DTNA	-2.3392	1.34e-11
5986	RFNG	-0.89947	1.35e-11
825	CAPN3	-0.90003	1.38e-11
25844	YIPF3	-0.89795	1.46e-11
136	ADORA2B	-1.5617	1.47e-11
7919	DDX39B	-0.89863	1.47e-11
22919	MAPRE1	-0.89695	1.54e-11
10213	PSMD14	0.89641	1.61e-11
9646	CTR9	-0.895	1.65e-11
6259	RYK	-1.1406	1.67e-11
10555	AGPAT2	-0.8944	1.74e-11
10797	MTHFD2	3.3365	1.82e-11
5600	MAPK11	2.4222	1.89e-11
29902	FAM216A	-0.89245	1.89e-11
1759	DNM1	-0.89251	1.99e-11
9765	ZFYVE16	-0.89195	2.09e-11
440026	TMEM41B	0.89149	2.17e-11
9694	TTC35	0.8895	2.2e-11
8353	HIST1H3E	0.88645	2.56e-11
7064	THOP1	-0.88719	2.59e-11
8556	CDC14A	0.88635	2.71e-11
221692	PHACTR1	0.88518	2.84e-11
9435	CHST2	0.88196	3.42e-11
51101	ZC2HC1A	1.8978	3.81e-11
4049	LTA	0.87851	3.89e-11
596	BCL2	0.9554	3.9e-11
3190	HNRNPK	-0.87755	4.2e-11
5860	QDPR	-1.7521	4.21e-11
8450	CUL4B	-0.87646	4.28e-11
26058	GIGYF2	-0.8751	4.55e-11
6015	RING1	-0.87445	4.89e-11
7011	TEP1	-0.87445	5.02e-11
1785	DNM2	-0.87282	5.07e-11
158586	ZXDB	0.87328	5.14e-11
490	ATP2B1	-0.87332	5.31e-11
5095	PCCA	-0.87197	5.53e-11
10252	SPRY1	0.87057	6.06e-11
9933	KIAA0020	0.86901	6.09e-11
905	CCNT2	0.8669	6.98e-11
5937	RBMS1	0.8667	7e-11
162	AP1B1	-2.2841	7.12e-11
116039	OSR2	0.86553	7.73e-11
1359	CPA3	0.86282	8.44e-11
554	AVPR2	1.5007	8.56e-11
6642	SNX1	-1.4021	8.7e-11
11020	IFT27	-2.8566	9.01e-11
8933	FAM127A	0.86065	9.85e-11
27352	SGSM3	-0.85985	1.02e-10
10134	BCAP31	-2.6057	1.14e-10
8644	AKR1C3	0.85713	1.16e-10
9841	ZBTB24	0.85732	1.17e-10
10495	ENOX2	0.85644	1.21e-10
9092	SART1	-0.85287	1.38e-10
114908	TMEM123	1.8651	1.61e-10
9401	RECQL4	-1.4794	1.63e-10
7291	TWIST1	0.8492	1.72e-10
9686	VGLL4	-2.7344	1.83e-10
7743	ZNF189	-1.2738	1.93e-10
200316	APOBEC3F	2.419	2.16e-10
26094	DCAF4	-0.84433	2.16e-10
8312	AXIN1	-0.84297	2.31e-10
9080	CLDN9	-0.84224	2.31e-10
6506	SLC1A2	2.8043	2.38e-10
25972	UNC50	-0.83997	2.56e-10
10360	NPM3	-2.3158	2.61e-10
23523	CABIN1	-0.83941	2.72e-10
7297	TYK2	0.83918	2.73e-10
1134	CHRNA1	1.5305	2.92e-10
10090	UST	0.83681	3.16e-10
9704	DHX34	0.83501	3.25e-10
9039	UBA3	0.93826	3.34e-10
3155	HMGCL	-0.8355	3.35e-10
5690	PSMB2	2.7067	3.65e-10
4889	NPY5R	1.7497	3.65e-10
85446	ZFHX2	0.83275	3.71e-10
6533	SLC6A6	1.6475	3.73e-10
27287	VENTX	-2.2719	3.83e-10
9555	H2AFY	-2.5426	4.16e-10
2948	GSTM4	-0.83121	4.18e-10
22829	NLGN4Y	0.83074	4.26e-10
3458	IFNG	0.82911	4.59e-10
4319	MMP10	2.2642	4.63e-10
55856	ACOT13	1.2008	4.71e-10
9902	MRC2	-2.846	4.84e-10
6421	SFPQ	0.82715	4.95e-10
3662	IRF4	3.1965	5.14e-10
5993	RFX5	0.82482	5.63e-10
6385	SDC4	2.848	5.85e-10
114882	OSBPL8	0.82158	6.22e-10
2135	EXTL2	0.82098	6.38e-10
5935	RBM3	-0.8214	6.59e-10
51780	KDM3B	-0.81978	6.8e-10
5575	PRKAR1B	-0.82094	6.8e-10
79646	PANK3	1.0604	6.81e-10
9046	DOK2	-2.1447	7.09e-10
6402	SELL	0.81839	7.22e-10
396	ARHGDIA	0.81804	7.32e-10
3899	AFF3	-0.81834	7.44e-10
259197	NCR3	-0.81905	7.47e-10
650	BMP2	0.81771	7.54e-10
11315	PARK7	-0.81736	7.7e-10
5125	PCSK5	-2.6	7.76e-10
90121	TSR2	0.81627	8.2e-10
6189	RPS3A	-0.81577	8.45e-10
55353	LAPTM4B	-0.81572	8.5e-10
8775	NAPA	1.6614	8.61e-10
1742	DLG4	-0.91654	8.61e-10
4242	MFNG	-3.156	9.28e-10
7786	MAP3K12	-0.81249	9.56e-10
113791	PIK3IP1	-0.81114	1.03e-09
6672	SP100	0.80949	1.1e-09
6655	SOS2	-0.8081	1.2e-09
5796	PTPRK	2.2911	1.23e-09
10488	CREB3	0.80536	1.33e-09
8694	DGAT1	-2.3343	1.52e-09
10906	TRAFD1	4.7064	1.53e-09
8479	HIRIP3	-2.2509	1.53e-09
1953	MEGF6	-0.80332	1.55e-09
90410	IFT20	-1.8115	1.55e-09
10206	TRIM13	-0.80236	1.55e-09
9175	MAP3K13	4.0662	1.57e-09
51752	ERAP1	0.80265	1.57e-09
7444	VRK2	1.6142	1.59e-09
3062	HCRTR2	0.80053	1.74e-09
10440	TIMM17A	0.80027	1.76e-09
1609	DGKQ	-1.7728	1.77e-09
597	BCL2A1	3.2504	1.81e-09
4153	MBL2	0.7979	1.89e-09
6303	SAT1	4.086	1.89e-09
1164	CKS2	0.82559	1.95e-09
9937	DCLRE1A	0.79616	2.12e-09
147	ADRA1B	0.79519	2.12e-09
3305	HSPA1L	-0.79581	2.12e-09
9517	SPTLC2	-1.3825	2.15e-09
26175	C14orf109	-0.79512	2.19e-09
26469	PTPN18	-1.4201	2.2e-09
4736	RPL10A	-0.94573	2.24e-09
2189	FANCG	-0.794	2.34e-09
26278	SACS	-1.6536	3e-09
1066	CES1	0.7887	3.1e-09
1647	GADD45A	3.6772	3.11e-09
9738	CCP110	-1.6031	3.21e-09
55794	DDX28	-0.78666	3.33e-09
7940	LST1	-2.9883	3.35e-09
9529	BAG5	-1.6877	3.44e-09
3939	LDHA	1.8146	3.54e-09
127703	C1orf216	-0.7841	3.62e-09
4848	CNOT2	-1.1136	3.65e-09
8518	IKBKAP	0.78426	3.75e-09
2820	GPD2	0.78242	3.88e-09
27074	LAMP3	3.7172	3.92e-09
5715	PSMD9	-0.78216	3.94e-09
10411	RAPGEF3	1.4066	3.95e-09
23580	CDC42EP4	0.78193	4.16e-09
489	ATP2A3	-4.1388	4.24e-09
9416	DDX23	0.78027	4.49e-09
57730	ANKRD36B	-0.77911	4.59e-09
10898	CPSF4	-0.77952	4.62e-09
11216	AKAP10	-0.77892	4.71e-09
2870	GRK6	-0.77918	4.74e-09
375719	AQP7P1	0.77733	4.84e-09
23403	FBXO46	0.7762	5.29e-09
7403	KDM6A	2.3759	5.3e-09
6038	RNASE4	-0.77603	5.36e-09
9188	DDX21	0.77481	5.49e-09
55786	ZNF415	-0.77461	5.49e-09
10987	COPS5	-0.77559	5.55e-09
65243	ZNF643	0.77449	5.8e-09
3240	HP	-0.77203	6.3e-09
728658	RPL13AP5	-0.7714	6.71e-09
81576	CCDC130	0.7713	6.78e-09
6372	CXCL6	0.77001	6.78e-09
8846	ALKBH1	0.77045	6.79e-09
10423	CDIPT	-2.0836	7.01e-09
2978	GUCA1A	-0.76981	7.01e-09
3799	KIF5B	0.83728	7.31e-09
55830	GLT8D1	-0.76842	7.35e-09
9791	PTDSS1	-2.7156	7.85e-09
27040	LAT	0.76676	7.93e-09
60489	APOBEC3G	2.951	8.03e-09
9805	SCRN1	-2.9753	8.03e-09
8648	NCOA1	-0.76627	8.1e-09
51552	RAB14	-0.76553	8.65e-09
4189	DNAJB9	2.6286	9.59e-09
4170	MCL1	1.7719	1.08e-08
55744	C7orf44	1.5222	1.11e-08
54505	DHX29	-1.8433	1.14e-08
374655	ZNF710	-0.75852	1.14e-08
55672	NBPF1	-0.7595	1.15e-08
10295	BCKDK	-0.94889	1.19e-08
144699	FBXL14	-0.75885	1.2e-08
51622	CCZ1	-0.75782	1.23e-08
3566	IL4R	0.75681	1.31e-08
3703	STT3A	-1.5629	1.33e-08
432	ASGR1	-2.6154	1.37e-08
2932	GSK3B	0.75395	1.42e-08
5480	PPIC	-1.6969	1.42e-08
7707	ZNF148	-0.75381	1.43e-08
23064	SETX	-0.75366	1.49e-08
9322	TRIP10	4.9588	1.5e-08
2219	FCN1	-0.7529	1.52e-08
5928	RBBP4	-0.75142	1.57e-08
11309	SLCO2B1	-3.1835	1.57e-08
4673	NAP1L1	-0.80641	1.58e-08
5971	RELB	5.4797	1.59e-08
8621	CDK13	-0.751	1.61e-08
11064	CNTRL	-0.75012	1.72e-08
10190	TXNDC9	0.74936	1.73e-08
2944	GSTM1	-0.74887	1.8e-08
5911	RAP2A	0.74804	1.89e-08
9743	ARHGAP32	-0.74851	1.89e-08
23285	KIAA1107	-0.7477	1.96e-08
2581	GALC	-0.74641	1.98e-08
641339	ZNF674	0.74608	2.02e-08
9693	RAPGEF2	1.4394	2.03e-08
3067	HDC	0.74471	2.18e-08
6571	SLC18A2	-1.3718	2.21e-08
6729	SRP54	2.2564	2.35e-08
27334	P2RY10	3.0654	2.38e-08
6489	ST8SIA1	0.74178	2.49e-08
2580	GAK	1.3123	2.52e-08
9528	TMEM59	-2.2113	2.55e-08
5051	PAFAH2	-0.74	2.6e-08
2215	FCGR3B	2.0111	2.68e-08
25864	ABHD14A	-3.2552	2.73e-08
8228	PNPLA4	-0.73844	2.79e-08
5481	PPID	1.0578	2.94e-08
309	ANXA6	3.5176	2.97e-08
7332	UBE2L3	0.73589	3.14e-08
360	AQP3	-3.4703	3.14e-08
56252	YLPM1	-0.736	3.19e-08
1193	CLIC2	0.73525	3.19e-08
467	ATF3	3.923	3.2e-08
11009	IL24	1.3969	3.2e-08
326	AIRE	0.73598	3.27e-08
9125	RQCD1	3.5892	3.32e-08
27350	APOBEC3C	-0.7332	3.68e-08
51626	DYNC2LI1	-0.73243	3.69e-08
734	OSGIN2	2.0919	3.69e-08
5003	SLC22A18AS	-2.0521	3.8e-08
840	CASP7	4.7949	3.8e-08
81691	LOC81691	-0.73138	3.85e-08
5371	PML	1.6333	4.02e-08
7378	UPP1	1.4832	4.23e-08
5621	PRNP	-0.72945	4.32e-08
1615	DARS	0.72939	4.32e-08
832	CAPZB	-0.72921	4.35e-08
191	AHCY	-2.9369	4.47e-08
353	APRT	-1.6151	4.64e-08
925	CD8A	0.72708	4.76e-08
9354	UBE4A	-0.72584	4.92e-08
5557	PRIM1	-2.2943	4.96e-08
5295	PIK3R1	-1.8836	4.98e-08
5742	PTGS1	-4.1823	5.05e-08
6595	SMARCA2	-2.4563	5.06e-08
7152	TOP1P2	-0.72415	5.23e-08
7035	TFPI	3.5501	5.55e-08
54838	C10orf26	-0.72276	5.63e-08
26001	RNF167	-2.1907	5.63e-08
115123	2003-03-01	-1.331	5.76e-08
3953	LEPR	-0.72075	6.23e-08
10464	PIBF1	-0.71909	6.6e-08
654817	NCF1C	3.5514	6.61e-08
8045	RASSF7	-3.1846	6.61e-08
8277	TKTL1	0.71934	6.68e-08
3420	IDH3B	-1.4251	6.79e-08
9400	RECQL5	-0.71792	7.05e-08
10298	PAK4	0.717	7.22e-08
57711	ZNF529	-1.0061	7.56e-08
6320	CLEC11A	-3.4074	7.56e-08
1318	SLC31A2	3.321	7.65e-08
1155	TBCB	1.2993	7.67e-08
26118	WSB1	-0.71611	7.77e-08
5721	PSME2	4.3105	8.13e-08
6483	ST3GAL2	1.1129	8.13e-08
3485	IGFBP2	-0.71371	8.16e-08
4700	NDUFA6	-1.4089	9.55e-08
389	RHOC	0.76957	9.55e-08
29889	GNL2	-0.70918	9.89e-08
3868	KRT16	-0.70886	1.01e-07
25948	KBTBD2	1.8087	1.01e-07
5797	PTPRM	-0.70951	1.01e-07
23291	FBXW11	-0.70962	1.01e-07
285282	RABL3	0.70906	1.01e-07
402	ARL2	-2.2056	1.04e-07
3763	KCNJ6	0.70783	1.05e-07
3632	INPP5A	-0.70835	1.07e-07
1958	EGR1	-1.486	1.08e-07
9019	MPZL1	2.4848	1.09e-07
2824	GPM6B	-0.70671	1.11e-07
5504	PPP1R2	0.70674	1.11e-07
5333	PLCD1	-2.2575	1.18e-07
2811	GP1BA	2.0781	1.2e-07
85389	SNORD14C	1.7168	1.2e-07
50628	GEMIN4	2.0917	1.22e-07
4601	MXI1	-0.7043	1.23e-07
7045	TGFBI	-2.7196	1.23e-07
10622	POLR3G	-0.70381	1.24e-07
116228	COX20	0.82445	1.25e-07
6433	SFSWAP	-0.93295	1.29e-07
7360	UGP2	1.0717	1.31e-07
8314	BAP1	-3.026	1.33e-07
899	CCNF	-1.3096	1.44e-07
7799	PRDM2	-0.70099	1.44e-07
9262	STK17B	0.69961	1.51e-07
1437	CSF2	2.4147	1.51e-07
3482	IGF2R	-0.69974	1.51e-07
6091	ROBO1	0.69978	1.54e-07
54555	DDX49	-0.69925	1.57e-07
23335	WDR7	-1.5182	1.57e-07
10588	MTHFS	4.2537	1.62e-07
10137	RBM12	1.5507	1.64e-07
26128	KIAA1279	0.69661	1.71e-07
5920	RARRES3	2.039	1.71e-07
8726	EED	1.7892	1.77e-07
23315	SLC9A8	0.69552	1.79e-07
9654	TTLL4	0.6959	1.79e-07
23654	PLXNB2	-2.9736	1.81e-07
6903	TBCC	1.6009	1.88e-07
4692	NDN	-0.69395	1.88e-07
7593	MZF1	-0.69338	1.99e-07
23151	GRAMD4	-3.6277	2.06e-07
1026	CDKN1A	2.5527	2.08e-07
372	ARCN1	-0.69233	2.08e-07
200081	TXLNA	-0.69117	2.1e-07
23195	MDN1	-0.69107	2.11e-07
5551	PRF1	0.69108	2.12e-07
10651	MTX2	-1.2067	2.29e-07
7454	WAS	-3.3859	2.34e-07
10276	NET1	2.3458	2.36e-07
26056	RAB11FIP5	-0.91143	2.47e-07
8019	BRD3	-1.8293	2.54e-07
3329	HSPD1	-0.68738	2.56e-07
1978	EIF4EBP1	-2.7036	2.56e-07
5925	RB1	0.96139	2.6e-07
1967	EIF2B1	-1.8494	2.66e-07
27089	UQCRQ	-1.7595	2.68e-07
10971	YWHAQ	2.4676	2.77e-07
3045	HBD	0.68338	2.96e-07
11073	TOPBP1	1.5309	3.01e-07
4646	MYO6	-0.68278	3.08e-07
4314	MMP3	0.68317	3.09e-07
10233	LRRC23	-1.0435	3.13e-07
23770	FKBP8	-0.68191	3.16e-07
11026	LILRA3	2.3553	3.26e-07
7294	TXK	1.431	3.33e-07
11343	MGLL	4.8642	3.42e-07
9802	DAZAP2	-0.67969	3.42e-07
23365	ARHGEF12	-0.67928	3.51e-07
50813	COPS7A	-1.1624	3.65e-07
36	ACADSB	-0.67813	3.73e-07
8013	NR4A3	2.7962	3.79e-07
57538	ALPK3	0.6771	3.82e-07
8446	DUSP11	0.67694	3.83e-07
8892	EIF2B2	-0.67706	3.86e-07
1595	CYP51A1	0.67633	3.88e-07
10462	CLEC10A	-3.1658	3.9e-07
2981	GUCA2B	2.2675	4.2e-07
51606	ATP6V1H	0.67434	4.24e-07
5335	PLCG1	-0.67451	4.3e-07
23307	FKBP15	-2.5551	4.43e-07
7469	WHSC2	0.67354	4.57e-07
10610	ST6GALNAC2	-0.67233	4.6e-07
7390	UROS	-2.466	4.64e-07
221154	EFHA1	0.67271	4.69e-07
8705	B3GALT4	1.8696	4.88e-07
8565	YARS	-1.77	4.88e-07
4130	MAP1A	-1.535	4.98e-07
2796	GNRH1	0.67038	4.98e-07
5025	P2RX4	3.0217	5e-07
81565	NDEL1	1.7591	5.14e-07
5588	PRKCQ	0.669	5.28e-07
27095	TRAPPC3	-0.66844	5.4e-07
25814	ATXN10	-0.66912	5.48e-07
7298	TYMS	0.66877	5.53e-07
8601	RGS20	0.66797	5.7e-07
3001	GZMA	0.66631	5.89e-07
857	CAV1	0.66619	5.9e-07
64091	POPDC2	1.4445	5.92e-07
5902	RANBP1	-0.66604	6.1e-07
10371	SEMA3A	0.92542	6.1e-07
5593	PRKG2	-1.0037	6.13e-07
1455	CSNK1G2	-2.4058	6.23e-07
5724	PTAFR	-2.4953	6.34e-07
219333	USP12	3.1551	6.4e-07
5531	PPP4C	-0.66477	6.42e-07
9522	SCAMP1	-0.66395	6.54e-07
10421	CD2BP2	0.66385	6.54e-07
55968	NSFL1C	-0.66272	6.77e-07
1871	E2F3	-1.8358	6.77e-07
25792	CIZ1	-0.66264	6.97e-07
27042	DIEXF	-0.66168	7.37e-07
10208	USPL1	-0.95138	7.39e-07
6723	SRM	-2.1885	7.52e-07
6001	RGS10	-0.65961	7.98e-07
7037	TFRC	3.8662	8.1e-07
23098	SARM1	1.5871	8.17e-07
7753	ZNF202	-0.6584	8.39e-07
9450	LY86	-3.5039	8.42e-07
947	CD34	-0.657	8.61e-07
10634	GAS2L1	-1.3857	8.63e-07
51716	CES1P1	0.65541	9.08e-07
7594	ZNF43	0.65572	9.1e-07
3151	HMGN2	-0.65604	9.11e-07
7079	TIMP4	0.65512	9.43e-07
1762	DMWD	-2.3507	9.73e-07
8451	CUL4A	1.8292	9.76e-07
6813	STXBP2	-0.65401	9.77e-07
9811	CTIF	-1.9979	9.78e-07
5029	P2RY2	-0.65372	9.86e-07
2937	GSS	-1.1666	9.92e-07
22	ABCB7	-0.65437	9.93e-07
7538	ZFP36	3.2539	9.93e-07
970	CD70	3.7123	1.01e-06
199870	FAM76A	-0.6523	1.05e-06
3690	ITGB3	0.65218	1.08e-06
54541	DDIT4	1.3685	1.11e-06
5834	PYGB	-1.5563	1.11e-06
10239	AP3S2	-0.65028	1.14e-06
10667	FARS2	-1.0111	1.18e-06
57172	CAMK1G	3.427	1.21e-06
57826	RAP2C	2.6411	1.22e-06
7737	RNF113A	-0.64621	1.31e-06
3156	HMGCR	1.3561	1.32e-06
128	ADH5	-0.647	1.32e-06
5550	PREP	1.3122	1.32e-06
4695	NDUFA2	-0.64654	1.32e-06
3105	HLA-A	0.64602	1.32e-06
5292	PIM1	5.25	1.36e-06
9674	KIAA0040	0.94292	1.37e-06
23613	ZMYND8	-1.5668	1.4e-06
1508	CTSB	-2.0585	1.42e-06
57154	SMURF1	0.64462	1.44e-06
5424	POLD1	-4.4184	1.47e-06
23237	ARC	0.64264	1.52e-06
58517	RBM25	-0.64333	1.52e-06
50717	DCAF8	-1.8318	1.58e-06
8790	FPGT	-0.6416	1.58e-06
10524	KAT5	1.2585	1.59e-06
6418	SET	-1.2208	1.59e-06
1139	CHRNA7	0.90822	1.59e-06
65108	MARCKSL1	4.3956	1.59e-06
51665	ASB1	-2.0968	1.62e-06
26017	FAM32A	-0.64169	1.63e-06
5562	PRKAA1	0.64058	1.63e-06
25827	FBXL2	2.1188	1.66e-06
2710	GK	2.7851	1.68e-06
8233	ZRSR2	-0.87584	1.72e-06
10591	C6orf108	-1.9375	1.77e-06
51096	UTP18	-0.63816	1.86e-06
10960	LMAN2	-0.63743	1.87e-06
26013	L3MBTL1	-0.63709	1.9e-06
2180	ACSL1	3.5234	1.9e-06
9746	CLSTN3	-0.63754	1.92e-06
158427	TSTD2	0.63685	1.93e-06
11188	NISCH	-1.7883	1.94e-06
6782	HSPA13	1.8114	1.97e-06
2633	GBP1	2.8943	1.97e-06
400986	ANKRD36C	0.67072	2.01e-06
1398	CRK	2.0798	2.03e-06
4067	LYN	2.5248	2.08e-06
842	CASP9	-0.63386	2.16e-06
7014	TERF2	-3.2535	2.24e-06
329	BIRC2	3.043	2.28e-06
1399	CRKL	-0.63106	2.42e-06
7706	TRIM25	1.6549	2.42e-06
5142	PDE4B	6.1596	2.45e-06
653238	GTF2H2B	-0.63066	2.47e-06
8819	SAP30	-1.6066	2.48e-06
517	ATP5G2	0.62996	2.56e-06
84159	ARID5B	3.1094	2.59e-06
22880	MORC2	-1.0882	2.68e-06
5947	RBP1	-0.62894	2.69e-06
4595	MUTYH	0.62666	2.89e-06
23510	KCTD2	-0.94749	2.91e-06
2615	LRRC32	5.5989	2.94e-06
10197	PSME3	-0.62655	2.95e-06
6539	SLC6A12	4.0246	3e-06
9520	NPEPPS	-2.3267	3.06e-06
26784	SNORA64	0.62389	3.23e-06
5300	PIN1	-1.1469	3.24e-06
8836	GGH	2.6416	3.27e-06
27098	CLUL1	-0.62277	3.28e-06
8690	JRKL	0.62245	3.33e-06
2109	ETFB	-1.6037	3.49e-06
4976	OPA1	-0.62128	3.49e-06
3676	ITGA4	2.4628	3.61e-06
6881	TAF10	-2.8357	3.61e-06
10320	IKZF1	1.5032	3.78e-06
5710	PSMD4	2.2199	3.78e-06
5360	PLTP	0.61919	3.91e-06
6504	SLAMF1	3.6745	3.93e-06
2081	ERN1	0.61804	3.94e-06
10771	ZMYND11	-1.2115	3.99e-06
7705	ZNF146	-0.61808	4.07e-06
958	CD40	2.7221	4.07e-06
2843	GPR20	-1.8904	4.07e-06
28996	HIPK2	1.3361	4.09e-06
23240	KIAA0922	3.7641	4.14e-06
23471	TRAM1	-2.4034	4.15e-06
9536	PTGES	0.61671	4.15e-06
9482	STX8	-1.2677	4.2e-06
23239	PHLPP1	-1.4802	4.21e-06
23344	ESYT1	-3.588	4.27e-06
4792	NFKBIA	5.1003	4.31e-06
10472	ZNF238	0.61421	4.59e-06
10388	SYCP2	-0.6142	4.6e-06
7280	TUBB2A	3.2199	4.68e-06
9131	AIFM1	-3.5036	4.69e-06
7371	UCK2	0.61347	4.72e-06
56255	TMX4	-2.5652	4.75e-06
1025	CDK9	1.8273	4.78e-06
6051	RNPEP	-1.7274	4.84e-06
2649	NR6A1	0.61265	4.86e-06
90338	ZNF160	-0.6126	4.86e-06
3269	HRH1	-2.0737	4.91e-06
8813	DPM1	0.61215	4.96e-06
11196	SEC23IP	-0.61191	5e-06
27346	TMEM97	-1.9105	5.05e-06
4015	LOX	0.61185	5.08e-06
1198	CLK3	1.0579	5.27e-06
22849	CPEB3	0.61006	5.31e-06
4327	MMP19	1.7367	5.32e-06
5002	SLC22A18	-1.8851	5.4e-06
3575	IL7R	4.141	5.55e-06
706	TSPO	-1.3252	5.67e-06
9771	RAPGEF5	1.6044	5.67e-06
5753	PTK6	0.60865	5.77e-06
2047	EPHB1	-0.60816	5.92e-06
55558	PLXNA3	2.0999	5.99e-06
8496	PPFIBP1	0.6068	6.05e-06
11041	B3GNT1	-1.8392	6.05e-06
2619	GAS1	-0.60669	6.06e-06
10073	SNUPN	-1.27	6.09e-06
694	BTG1	3.6583	6.3e-06
6721	SREBF2	0.9194	6.44e-06
317662	FAM149B1	0.60507	6.44e-06
6257	RXRB	-0.60506	6.48e-06
3996	LLGL1	-0.60497	6.58e-06
3371	TNC	0.95193	6.74e-06
219654	ZCCHC24	-1.6012	6.74e-06
8727	CTNNAL1	-4.0549	6.76e-06
7428	VHL	-0.60425	6.76e-06
22878	TRAPPC8	-0.66803	6.76e-06
79171	RBM42	-1.0242	6.84e-06
7453	WARS	2.4221	6.92e-06
286148	DPY19L4	-0.60313	6.98e-06
3858	KRT10	-1.3869	7.22e-06
9535	GMFG	-4.2874	7.64e-06
81631	MAP1LC3B	0.89868	7.65e-06
22826	DNAJC8	-0.60022	7.72e-06
8454	CUL1	2.2261	7.77e-06
2162	F13A1	-3.2785	7.97e-06
3726	JUNB	4.0875	7.97e-06
3140	MR1	1.9927	7.99e-06
4811	NID1	2.7617	8.02e-06
2719	GPC3	0.59826	8.25e-06
2184	FAH	-1.3755	8.28e-06
27299	ADAMDEC1	1.8641	8.37e-06
5912	RAP2B	1.1042	8.37e-06
8630	HSD17B6	-0.59854	8.39e-06
9651	PLCH2	-0.59833	8.42e-06
581	BAX	-0.59797	8.53e-06
2230	FDX1	-2.1279	8.81e-06
7803	PTP4A1	-0.59677	8.83e-06
23176	2008-09-01	-0.59621	8.87e-06
23002	DAAM1	-2.2126	8.87e-06
7915	ALDH5A1	-2.7425	9.24e-06
2330	FMO5	-0.59568	9.24e-06
1843	DUSP1	5.0845	9.35e-06
137886	UBXN2B	-1.954	9.4e-06
1353	COX11	-1.4786	9.47e-06
23191	CYFIP1	-1.4324	9.63e-06
23243	ANKRD28	0.60179	9.96e-06
2526	FUT4	3.0337	9.99e-06
148229	ATP8B3	-1.7184	1.01e-05
3955	LFNG	0.59263	1.01e-05
7205	TRIP6	-1.6132	1.02e-05
84830	ADTRP	2.9859	1.04e-05
4668	NAGA	-3.4148	1.05e-05
695	BTK	-3.299	1.06e-05
203068	TUBB	0.59131	1.06e-05
23163	GGA3	-1.68	1.07e-05
23316	CUX2	-0.59047	1.09e-05
7584	ZNF35	-1.0302	1.12e-05
11067	C10orf10	3.5985	1.13e-05
1473	CST5	0.58962	1.13e-05
445329	SULT1A4	-1.5078	1.14e-05
7272	TTK	2.4203	1.15e-05
10131	TRAP1	-1.7594	1.15e-05
6184	RPN1	-2.315	1.17e-05
8455	ATRN	-1.7229	1.2e-05
311	ANXA11	-2.0015	1.2e-05
8848	TSC22D1	1.4027	1.21e-05
55687	TRMU	-0.58798	1.21e-05
10557	RPP38	-0.58784	1.21e-05
38	ACAT1	-1.8286	1.21e-05
26585	GREM1	0.58806	1.21e-05
4849	CNOT3	-1.0621	1.22e-05
10621	POLR3F	-0.58824	1.22e-05
1392	CRH	-1.7222	1.23e-05
9726	ZNF646	-0.58791	1.23e-05
4150	MAZ	-2.6288	1.26e-05
1611	DAP	-4.5074	1.26e-05
4299	AFF1	-1.6665	1.26e-05
161	AP2A2	-2.3282	1.27e-05
4129	MAOB	-0.58649	1.28e-05
6274	S100A3	-0.58564	1.3e-05
1337	COX6A1	-0.58577	1.31e-05
4358	MPV17	-1.6094	1.32e-05
9969	MED13	0.585	1.33e-05
9324	HMGN3	1.5245	1.33e-05
3646	EIF3E	-0.58546	1.34e-05
25859	PART1	0.58532	1.35e-05
57187	THOC2	0.58443	1.4e-05
2186	BPTF	-0.58451	1.4e-05
7525	YES1	0.58326	1.44e-05
23214	XPO6	1.6543	1.44e-05
4071	TM4SF1	4.322	1.48e-05
79621	RNASEH2B	0.583	1.48e-05
6383	SDC2	-1.7478	1.51e-05
57509	MTUS1	-1.6519	1.52e-05
57142	RTN4	0.58132	1.53e-05
2786	GNG4	0.58113	1.54e-05
6873	TAF2	0.58087	1.54e-05
7008	TEF	0.58084	1.54e-05
10049	DNAJB6	3.168	1.54e-05
4065	LY75	2.9344	1.56e-05
3338	DNAJC4	-1.7547	1.57e-05
818	CAMK2G	-2.025	1.6e-05
54468	MIOS	-2.8499	1.6e-05
5153	PDE1B	-0.58017	1.62e-05
7466	WFS1	-1.9495	1.63e-05
7534	YWHAZ	0.5797	1.65e-05
8807	IL18RAP	0.57931	1.66e-05
8239	USP9X	-0.74026	1.76e-05
1838	DTNB	-0.57745	1.76e-05
26031	OSBPL3	-0.57771	1.77e-05
6510	SLC1A5	-1.8005	1.79e-05
10658	CELF1	0.57697	1.82e-05
5716	PSMD10	0.57642	1.82e-05
6441	SFTPD	-1.7607	1.84e-05
2946	GSTM2	-0.576	1.85e-05
3682	ITGAE	-1.1928	1.86e-05
2673	GFPT1	2.5711	1.86e-05
91752	ZNF804A	-1.4471	1.91e-05
4439	MSH5	-0.57501	1.93e-05
4000	LMNA	-1.5253	1.97e-05
3141	HLCS	-0.57387	1.99e-05
54107	POLE3	-2.9767	2.01e-05
10152	ABI2	-1.1349	2.01e-05
10198	MPHOSPH9	-1.6354	2.02e-05
8227	AKAP17A	0.57366	2.02e-05
2296	FOXC1	1.1766	2.02e-05
1892	ECHS1	-2.1862	2.03e-05
3075	CFH	-0.57357	2.05e-05
2664	GDI1	2.2442	2.08e-05
8834	TMEM11	-0.57256	2.12e-05
9087	TMSB4Y	-0.57133	2.16e-05
22954	TRIM32	-2.2204	2.17e-05
9136	RRP9	-0.57121	2.19e-05
1628	DBP	-1.9573	2.22e-05
57591	MKL1	-3.9719	2.24e-05
51067	YARS2	-0.89226	2.26e-05
10778	ZNF271	-1.1567	2.27e-05
9987	HNRPDL	-1.731	2.29e-05
7696	ZNF137P	-0.57041	2.29e-05
2957	GTF2A1	0.5699	2.31e-05
3636	INPPL1	-1.7952	2.33e-05
10957	PNRC1	5.3972	2.33e-05
27291	C10orf28	0.56917	2.41e-05
25813	SAMM50	-1.8082	2.42e-05
202	AIM1	0.56794	2.44e-05
81553	FAM49A	5.9592	2.45e-05
914	CD2	-0.56726	2.5e-05
9810	RNF40	-0.56675	2.57e-05
8660	IRS2	2.3222	2.62e-05
629	CFB	4.037	2.67e-05
440248	HERC2P9	-0.56507	2.7e-05
2072	ERCC4	-0.56533	2.73e-05
8943	AP3D1	-2.505	2.74e-05
5781	PTPN11	-0.56539	2.76e-05
6080	SNORA73A	0.59387	2.79e-05
3043	HBB	0.56481	2.81e-05
5226	PGD	2.6053	2.83e-05
1003	CDH5	-0.56368	2.84e-05
8934	RAB7L1	2.3373	2.88e-05
1060	CENPC1	-0.56288	2.94e-05
535	ATP6V0A1	-2.5372	2.94e-05
10656	KHDRBS3	0.82649	2.94e-05
1200	TPP1	-2.5139	3.04e-05
4828	NMB	0.5619	3.05e-05
9270	ITGB1BP1	-0.82606	3.08e-05
6161	RPL32	-0.80788	3.13e-05
7702	ZNF143	0.56028	3.21e-05
10969	EBNA1BP2	-1.7952	3.21e-05
5058	PAK1	-3.8454	3.22e-05
1676	DFFA	-0.56058	3.23e-05
891	CCNB1	-1.1397	3.27e-05
9231	DLG5	0.55982	3.27e-05
375057	C1orf95	0.5594	3.29e-05
23272	FAM208A	-1.6274	3.29e-05
23300	ATMIN	-0.88375	3.29e-05
5001	ORC5	-1.2854	3.41e-05
126208	ZNF787	-2.4628	3.41e-05
113419	TEX261	-2.8538	3.42e-05
4118	MAL	0.55842	3.49e-05
9703	KIAA0100	-3.7388	3.51e-05
57863	CADM3	-0.55725	3.54e-05
11342	RNF13	-2.0455	3.56e-05
292	SLC25A5	-2.601	3.58e-05
54435	HCG4	0.55678	3.63e-05
11078	TRIOBP	-0.55672	3.64e-05
10552	ARPC1A	0.55679	3.67e-05
54471	SMCR7L	-3.4419	3.69e-05
9311	ASIC3	-0.55614	3.69e-05
8738	CRADD	0.55631	3.73e-05
5651	TMPRSS15	0.55609	3.75e-05
140	ADORA3	-4.7706	3.86e-05
3082	HGF	0.5545	3.97e-05
10224	ZNF443	-2.2152	3.99e-05
5591	PRKDC	-1.3499	4e-05
572	BAD	0.55455	4.01e-05
27286	SRPX2	-0.55409	4.03e-05
3159	HMGA1	-1.2668	4.05e-05
4191	MDH2	-2.0301	4.07e-05
23608	MKRN1	-0.55382	4.09e-05
51678	MPP6	-0.55299	4.1e-05
9847	KIAA0528	-2.7724	4.12e-05
6821	SUOX	-1.7741	4.16e-05
11017	SNRNP27	0.55246	4.18e-05
4793	NFKBIB	2.4478	4.28e-05
22868	FASTKD2	-1.1697	4.38e-05
37	ACADVL	1.3552	4.4e-05
5931	RBBP7	-1.74	4.41e-05
7436	VLDLR	-0.55066	4.43e-05
11098	PRSS23	0.55121	4.47e-05
2140	EYA3	0.55063	4.47e-05
6827	SUPT4H1	-2.458	4.48e-05
6103	RPGR	-0.55072	4.5e-05
10314	LANCL1	-1.0342	4.55e-05
22809	ATF5	2.3739	4.55e-05
84864	MINA	-0.86539	4.59e-05
3134	HLA-F	1.8893	4.61e-05
10671	DCTN6	0.54967	4.69e-05
4357	MPST	-1.8042	4.82e-05
277	AMY1B	-0.54863	4.84e-05
2806	GOT2	-3.6969	4.94e-05
1163	CKS1B	0.548	4.97e-05
25841	ABTB2	6.6793	5.04e-05
4913	NTHL1	-1.2428	5.06e-05
3921	RPSA	-1.4015	5.09e-05
9782	MATR3	-0.54662	5.16e-05
23173	METAP1	-2.8278	5.22e-05
6307	MSMO1	2.8326	5.31e-05
81887	LAS1L	-0.54526	5.45e-05
11329	STK38	0.54463	5.46e-05
2960	GTF2E1	-1.2085	5.46e-05
90141	EFCAB11	-2.1704	5.48e-05
23385	NCSTN	-3.7	5.48e-05
23229	ARHGEF9	-0.54412	5.73e-05
25913	POT1	0.54308	5.75e-05
3638	INSIG1	2.4037	5.78e-05
1460	CSNK2B	-2.9749	5.86e-05
331	XIAP	0.54146	6.13e-05
6641	SNTB1	0.94263	6.27e-05
5465	PPARA	0.91261	6.27e-05
5565	PRKAB2	0.68516	6.45e-05
146712	B3GNTL1	-1.6857	6.46e-05
8605	PLA2G4C	0.53922	6.6e-05
5510	PPP1R7	-3.4277	6.63e-05
6009	RHEB	0.53833	6.82e-05
6637	SNRPG	-0.53778	6.95e-05
3135	HLA-G	1.6063	7.04e-05
2701	GJA4	0.53764	7.09e-05
22846	VASH1	-3.5039	7.11e-05
115817	DHRS1	-2.1264	7.12e-05
6817	SULT1A1	-1.4972	7.22e-05
7541	ZFP161	-2.569	7.28e-05
7301	TYRO3	-0.53658	7.34e-05
23035	PHLPP2	2.6243	7.37e-05
54739	XAF1	0.5359	7.48e-05
7127	TNFAIP2	8.0202	7.51e-05
688	KLF5	2.0147	7.58e-05
728026	LOC728026	-0.53569	7.62e-05
55544	RBM38	-1.79	7.64e-05
6692	SPINT1	-0.9821	7.64e-05
4316	MMP7	2.9122	7.68e-05
80317	ZKSCAN3	0.53491	7.72e-05
9690	UBE3C	0.53477	7.72e-05
1992	SERPINB1	1.9157	7.85e-05
9524	TECR	-2.7739	8.14e-05
653361	NCF1	4.1457	8.23e-05
23011	RAB21	2.8363	8.27e-05
23616	SH3BP1	-1.8722	8.27e-05
6624	FSCN1	2.3055	8.28e-05
28952	CCDC22	-1.4043	8.55e-05
1506	CTRL	1.0254	8.63e-05
2058	EPRS	-1.4089	8.69e-05
10228	STX6	-0.95167	8.69e-05
10282	BET1	1.3258	8.74e-05
51760	SYT17	-0.53169	8.74e-05
8570	KHSRP	-1.2518	8.85e-05
2277	FIGF	0.5303	8.89e-05
23760	PITPNB	3.1967	8.94e-05
9551	ATP5J2	-1.657	9.04e-05
6874	TAF4	-1.5051	9.23e-05
5358	PLS3	1.2786	9.48e-05
5023	P2RX1	-0.97911	9.58e-05
8767	RIPK2	4.2443	9.67e-05
2339	FNTA	0.52785	9.73e-05
5174	PDZK1	0.52801	9.82e-05
2720	GLB1	-1.025	0.00010033
11140	CDC37	-0.52665	0.00010047
9819	TSC22D2	2.0394	0.0001008
9013	TAF1C	-0.5267	0.00010164
7084	TK2	-2.9376	0.00010298
11311	VPS45	-4.4162	0.00010434
139322	APOOL	0.72934	0.00010537
10099	TSPAN3	-0.52565	0.00010537
8481	OFD1	1.0627	0.00010557
22899	ARHGEF15	-1.2127	0.00010557
10016	PDCD6	-2.4643	0.00010713
205564	SENP5	0.52502	0.00010754
2520	GAST	-1.6184	0.00010759
7716	VEZF1	-1.4412	0.00010907
5685	PSMA4	1.9036	0.00010913
140901	STK35	0.8041	0.00011042
2961	GTF2E2	2.3593	0.00011054
84986	ARHGAP19	-2.3905	0.00011091
1284	COL4A2	0.5242	0.00011165
10905	MAN1A2	-1.0373	0.00011298
6776	STAT5A	3.4554	0.00011678
6102	RP2	1.4759	0.00011708
7288	TULP2	-0.52227	0.00011738
6693	SPN	-3.9454	0.00011793
9957	HS3ST1	-2.2666	0.00011926
55567	DNAH3	2.3002	0.00012272
4289	MKLN1	-0.52068	0.00012624
10978	CLP1	-0.82245	0.00012723
10330	CNPY2	-2.129	0.000128
4047	LSS	4.0143	0.00012852
93081	TEX30	3.6968	0.0001295
5980	REV3L	-0.51915	0.0001298
471	ATIC	-2.9906	0.00013364
9331	B4GALT6	0.51822	0.00013393
7408	VASP	-1.4223	0.00013488
8740	TNFSF14	0.51831	0.00013556
57658	CALCOCO1	-0.51772	0.0001368
8731	RNMT	-1.8261	0.00013869
9086	EIF1AY	1.1053	0.00013997
1018	CDK3	0.51741	0.00014048
10988	METAP2	-1.3128	0.00014361
1045	CDX2	1.4017	0.00014579
55832	CAND1	1.3548	0.00014733
317	APAF1	-0.51499	0.00014953
9760	TOX	-1.678	0.00015162
2734	GLG1	-2.812	0.00015222
4248	MGAT3	1.7911	0.00015516
6497	SKI	-1.325	0.00015516
6602	SMARCD1	0.51397	0.00015546
6574	SLC20A1	-1.4072	0.00015612
1820	ARID3A	2.023	0.00015812
571	BACH1	0.51324	0.00015812
8343	HIST1H2BF	0.51263	0.00015957
5587	PRKD1	0.51282	0.00016061
8669	EIF3J	-1.0077	0.0001627
1593	CYP27A1	1.2226	0.00016721
4772	NFATC1	-0.88427	0.00016872
472	ATM	-3.2639	0.00016972
23360	FNBP4	1.6013	0.00017113
8440	NCK2	3.4763	0.00017187
10195	ALG3	-0.89214	0.00017195
10694	CCT8	-0.78892	0.00017396
1466	CSRP2	3.723	0.00017566
3948	LDHC	0.5098	0.00017816
7980	TFPI2	0.50968	0.00017918
51230	PHF20	-1.7922	0.00017944
27335	EIF3K	-4.2358	0.00018456
6182	MRPL12	-2.8219	0.00018685
7730	ZNF177	-1.2041	0.00018731
11083	DIDO1	0.50796	0.00018786
9925	ZBTB5	3.1282	0.00019044
27339	PRPF19	-2.4261	0.00019237
8547	FCN3	0.50693	0.00019252
2868	GRK4	-0.5069	0.0001936
5547	PRCP	-3.0131	0.000195
1577	CYP3A5	0.50698	0.00019731
7168	TPM1	-4.0063	0.00019749
648	BMI1	-0.50611	0.00019823
10643	IGF2BP3	1.4699	0.00020166
23294	ANKS1A	-1.9781	0.00020166
27258	LSM3	-0.50557	0.00020215
6342	SCP2	-1.7333	0.00020364
3576	IL8	3.9753	0.00020405
5519	PPP2R1B	2.4441	0.00020405
1787	TRDMT1	-1.7483	0.00020512
23401	FRAT2	-3.4263	0.00020521
8165	AKAP1	-0.91999	0.00020523
7464	CORO2A	-1.4382	0.00020651
3071	NCKAP1L	-3.0962	0.00020807
6480	ST6GAL1	-2.1843	0.00021336
10513	APPBP2	-0.5038	0.00021428
9879	DDX46	-2.0152	0.00021884
4502	MT2A	2.183	0.00022195
54475	NLE1	-0.50318	0.00022227
10471	PFDN6	0.50226	0.00022455
25901	CCDC28A	-1.4101	0.00022467
55806	HR	-1.0632	0.00022721
23481	PES1	0.50232	0.00022894
563	AZGP1	-0.50194	0.00023052
64149	C17orf75	-0.50204	0.00023126
5324	PLAG1	-0.91383	0.0002332
56987	BBX	-0.50139	0.00023436
113177	IZUMO4	0.9844	0.00023479
3613	IMPA2	-3.1764	0.00023479
653689	GSTT2B	-1.0669	0.00023479
6674	SPAG1	1.2288	0.00023501
1880	GPR183	3.1641	0.00023985
6670	SP3	-0.50037	0.00024359
6799	SULT1A2	-1.3388	0.00024364
55644	OSGEP	-2.4104	0.00024488
4001	LMNB1	3.1381	0.00024529
8942	KYNU	5.2613	0.00024842
6584	SLC22A5	-1.9199	0.00025098
770	CA11	-2.41	0.00025294
23507	LRRC8B	-0.49823	0.00025453
9754	STARD8	-2.5018	0.00025722
7415	VCP	2.9943	0.00026426
3108	HLA-DMA	-3.4293	0.00026592
1959	EGR2	-3.4191	0.00026778
5833	PCYT2	-0.49644	0.00026831
8613	PPAP2B	-2.0083	0.00026943
6940	ZNF354A	-0.49628	0.00027005
285527	FRYL	-0.49606	0.00027077
25909	AHCTF1	2.0773	0.00027077
23212	RRS1	-3.6129	0.00027417
2648	KAT2A	-2.4713	0.00027473
10782	ZNF274	-0.4959	0.00027544
84823	LMNB2	3.7984	0.00028032
4172	MCM3	-2.5177	0.00028223
5141	PDE4A	-2.0682	0.00028423
4651	MYO10	0.49471	0.00028523
7965	AIMP2	0.49415	0.00028772
355	FAS	1.451	0.00029121
4698	NDUFA5	-0.49404	0.0002916
9647	PPM1F	-4.5689	0.00029368
84900	RNFT2	-0.49313	0.0002997
92342	METTL18	-0.49348	0.00029989
10520	ZNF211	-2.093	0.000302
5152	PDE9A	0.49179	0.00031156
7542	ZFPL1	0.99178	0.00031338
92249	LOC92249	-2.256	0.0003164
8574	AKR7A2	-1.8038	0.00031714
8435	SOAT2	0.49049	0.00032282
26148	C10orf12	0.49073	0.00032322
23048	FNBP1	3.2473	0.00032587
51326	ARL17A	0.68815	0.00032587
9682	KDM4A	-0.49067	0.00032801
4190	MDH1	-2.2485	0.0003334
8260	NAA10	-1.7168	0.0003345
8517	IKBKG	1.131	0.00033719
445347	TARP	3.0029	0.00034276
4277	MICB	2.3963	0.00034455
8459	TPST2	-4.2803	0.00034767
22883	CLSTN1	-1.4293	0.00035101
39	ACAT2	1.1774	0.00035164
8515	ITGA10	0.48799	0.0003534
83604	TMEM47	0.48761	0.00035465
2517	FUCA1	-2.7462	0.00035784
4125	MAN2B1	-2.029	0.00035961
7572	ZNF24	1.2343	0.0003661
9266	CYTH2	-0.48653	0.00036729
1033	CDKN3	0.48632	0.00037004
1497	CTNS	-2.8976	0.00037767
5822	PWP2	-0.48572	0.00037774
440563	LOC440563	0.48586	0.00037961
9149	DYRK1B	-0.4853	0.00037997
1135	CHRNA2	0.48533	0.00038354
9367	RAB9A	3.5106	0.00038355
5786	PTPRA	-0.48471	0.0003875
5744	PTHLH	1.3468	0.00038994
5706	PSMC6	0.48477	0.00039002
23604	DAPK2	-0.48424	0.00039168
26043	UBXN7	1.0271	0.00039178
6769	STAC	-3.5718	0.00039178
10238	DCAF7	-0.48384	0.00039652
22937	SCAP	-1.3094	0.00039791
8443	GNPAT	0.48383	0.00040437
7016	TESK1	-1.6121	0.0004086
10210	TOPORS	-0.48285	0.00040862
11031	RAB31	-2.6351	0.00041865
1613	DAPK3	-0.48222	0.00042577
8202	NCOA3	0.86007	0.0004306
7013	TERF1	-0.48113	0.00043667
221061	FAM171A1	0.48081	0.00044056
8677	STX10	-4.687	0.00044413
29894	CPSF1	-1.5971	0.00044819
9874	TLK1	-0.95359	0.00044887
4094	MAF	-2.6689	0.00045395
5791	PTPRE	-2.5951	0.00045862
200734	SPRED2	3.8881	0.00045981
25932	CLIC4	0.47938	0.00046468
9516	LITAF	1.8626	0.00046756
9375	TM9SF2	-2.2756	0.00046774
25988	HINFP	1.2417	0.00046946
6452	SH3BP2	-1.8205	0.00047415
8900	CCNA1	2.473	0.00047624
79888	LPCAT1	-1.9454	0.00047974
22800	RRAS2	0.47776	0.00048632
4110	MAGEA11	0.47716	0.00049376
2305	FOXM1	-0.47718	0.00049382
22870	PPP6R1	-1.5567	0.00049813
6236	RRAD	0.47661	0.00049813
23099	ZBTB43	1.1878	0.00049995
133	ADM	3.0745	0.00050181
8809	IL18R1	1.8051	0.00050203
4487	MSX1	1.6139	0.0005046
683	BST1	-1.0154	0.00050476
7439	BEST1	-1.7945	0.00050785
6876	TAGLN	-0.47606	0.00050876
9554	SEC22B	0.47597	0.00050903
2810	SFN	0.47561	0.00051006
83752	LONP2	-1.5508	0.00051464
23199	KIAA0182	-2.2943	0.00051746
79912	PYROXD1	0.47514	0.000521
357	SHROOM2	-1.2301	0.000521
83637	ZMIZ2	1.5466	0.00052215
2958	GTF2A2	-2.5265	0.00052228
4552	MTRR	0.47533	0.00052461
942	CD86	1.9694	0.00052461
7029	TFDP2	1.5333	0.00052736
10981	RAB32	-1.3633	0.00053744
4628	MYH10	0.47432	0.00054326
6746	SSR2	0.47397	0.0005458
3841	KPNA5	0.69445	0.00054821
10018	BCL2L11	2.1013	0.00055186
103910	MYL12B	0.47356	0.00055211
3308	HSPA4	0.4732	0.00055851
10153	CEBPZ	-0.47217	0.000567
1266	CNN3	2.0212	0.0005702
23225	NUP210	-1.7171	0.00057037
7994	KAT6A	-0.47247	0.00057132
6935	ZEB1	1.2755	0.0005726
55073	LRRC37A4	-0.47092	0.00058822
8817	FGF18	0.47092	0.00058824
6155	RPL27	-0.57232	0.00059025
5412	UBL3	-2.6422	0.00060287
5327	PLAT	2.3394	0.00060423
23061	TBC1D9B	-1.6192	0.00061122
4241	MFI2	1.6967	0.00061522
8665	EIF3F	-1.0745	0.00062029
3696	ITGB8	3.4138	0.00063318
8460	TPST1	3.3474	0.00063318
6683	SPAST	-0.46843	0.00063568
3557	IL1RN	1.7666	0.00064244
1299	COL9A3	-0.4679	0.0006457
3651	PDX1	0.46836	0.0006484
26093	CCDC9	0.46817	0.00064964
4728	NDUFS8	-0.99275	0.00065233
54463	FAM134B	2.4854	0.00065262
2675	GFRA2	-1.8886	0.00065766
1942	EFNA1	1.1451	0.00065777
9413	FAM189A2	-3.0174	0.00066991
78987	CRELD1	-0.46696	0.00067738
8566	PDXK	-2.5263	0.00067888
10196	PRMT3	-0.83735	0.0006937
4929	NR4A2	1.5674	0.00069839
4356	MPP3	0.46509	0.00070231
3030	HADHA	-1.8115	0.00070238
4709	NDUFB3	-0.46496	0.00070439
6832	SUPV3L1	-0.46463	0.00071808
6890	TAP1	4.2737	0.00072478
8337	HIST2H2AA3	2.3864	0.00072552
9498	SLC4A8	-0.7859	0.00072891
3628	INPP1	-2.0641	0.00073221
92170	MTG1	0.46367	0.00073516
5159	PDGFRB	-1.1661	0.00073843
23673	STX12	-2.842	0.00073843
26191	PTPN22	-2.7205	0.00075008
1140	CHRNB1	1.2156	0.00075167
5525	PPP2R5A	-1.8218	0.00077143
3232	HOXD3	0.46143	0.0007929
23246	BOP1	-1.8149	0.00079384
598	BCL2L1	2.959	0.00081183
4033	LRMP	-4.6977	0.0008126
6222	RPS18	-1.5225	0.0008159
246126	TXLNG2P	0.45991	0.00081885
247	ALOX15B	3.3614	0.00081926
5394	EXOSC10	1.4969	0.00082417
6883	TAF12	-1.8755	0.00082629
5906	RAP1A	-3.5148	0.00083052
7782	SLC30A4	-0.86585	0.00083123
1594	CYP27B1	3.4822	0.00084197
5066	PAM	0.82882	0.00084534
3607	FOXK2	-0.45886	0.00085343
4921	DDR2	0.4582	0.00086116
1178	CLC	0.67293	0.00086316
5569	PKIA	-1.5191	0.00086383
9817	KEAP1	2.5467	0.00086577
9628	RGS6	0.45788	0.00087976
6854	SYN2	1.4512	0.00089252
9669	EIF5B	0.94258	0.00089321
23131	GPATCH8	-0.45697	0.0008944
64848	YTHDC2	-0.97725	0.00089595
203	AK1	-0.45727	0.00089791
3459	IFNGR1	-2.5369	0.00090856
116986	AGAP2	-0.45631	0.00090856
9961	MVP	2.4534	0.00091718
10430	TMEM147	-4.2088	0.00092347
9415	FADS2	1.1374	0.00092728
9187	SLC24A1	-1.474	0.00093039
57150	C6orf162	-1.268	0.0009338
9908	G3BP2	0.83486	0.00093944
3487	IGFBP4	3.0957	0.00094534
9466	IL27RA	-3.5347	0.00094665
2643	GCH1	3.6353	0.0009513
1580	CYP4B1	4.1102	0.00095527
57862	ZNF410	0.45457	0.00096096
51020	HDDC2	-1.4284	0.00096155
5692	PSMB4	2.3558	0.00096282
2274	FHL2	-2.1532	0.00096369
9562	MINPP1	-0.45453	0.00096369
11238	CA5B	-1.7643	0.00096863
9735	KNTC1	-0.45372	0.00097968
3512	IGJ	0.45395	0.00098699
8672	EIF4G3	-3.2175	0.0010073
1440	CSF3	0.48553	0.0010138
4893	NRAS	2.3872	0.0010143
9705	ST18	-0.45277	0.0010175
10725	NFAT5	1.5071	0.0010381
84179	MFSD7	-3.487	0.0010436
921	CD5	0.87466	0.0010569
7292	TNFSF4	3.3031	0.0010582
23219	FBXO28	0.45128	0.001059
7251	TSG101	2.0666	0.0010617
23352	UBR4	0.55045	0.0010646
23196	FAM120A	-1.1472	0.0010665
11228	RASSF8	-0.45058	0.0010823
9640	ZNF592	-0.45037	0.0011014
1912	PHC2	-1.5058	0.0011084
5607	MAP2K5	-1.8678	0.001125
23484	LEPROTL1	-2.7632	0.001125
2972	BRF1	-0.449	0.001125
3687	ITGAX	-2.2741	0.0011366
4217	MAP3K5	-2.8347	0.0011482
51	ACOX1	0.82606	0.0011484
156	ADRBK1	-1.2517	0.0011693
3728	JUP	-2.0916	0.0011715
11127	KIF3A	1.3918	0.0011795
1022	CDK7	1.8905	0.0011821
10235	RASGRP2	1.779	0.0011848
6578	SLCO2A1	-0.44751	0.0011855
100129361	LOC100129361	0.87976	0.0012005
952	CD38	1.2585	0.001206
10899	JTB	-3.0494	0.001211
6046	BRD2	0.86203	0.0012196
79073	TMEM109	-2.5791	0.0012317
9700	ESPL1	1.8884	0.0012464
5020	OXT	0.44543	0.0012659
728233	PI4KAP1	-1.409	0.0012763
51755	CDK12	0.44514	0.0012789
2073	ERCC5	-1.3948	0.0012791
8739	HRK	-1.0996	0.0012791
6575	SLC20A2	-1.3223	0.0012791
25840	METTL7A	-2.5451	0.001299
6434	TRA2B	-0.44393	0.0013038
7185	TRAF1	6.5613	0.0013079
26574	AATF	1.4907	0.0013085
29851	ICOS	0.44374	0.0013085
1050	CEBPA	-4.9472	0.0013093
8671	SLC4A4	-0.78748	0.0013093
81620	CDT1	1.5538	0.001328
28	ABO	0.44299	0.001345
9898	UBAP2L	-1.5291	0.0013521
7543	ZFX	0.44295	0.0013521
4515	MTCP1	-1.4781	0.0013621
11231	SEC63	-1.7982	0.0013634
3673	ITGA2	-0.55856	0.0013801
10223	GPA33	0.44177	0.0013862
7019	TFAM	-1.526	0.0014032
[truncated: 536 more rows]

## Sheet: dentritic pathways
Maps	Total	p-value	FDR	In Data	Network Objects from_x000D_ Active Data
Inhibition of apoptosis in gastric cancer	42	1.71665e-13	2.43935e-10	24	BAD, HGF, Gastrin 17-Gly, c-IAP2, Bax, Caspase-7, RUNX3, Apaf-1, c-IAP1, TGF-beta receptor type II, XIAP, Caspase-3, Bcl-2, Bcl-XL, HtrA2, c-FLIP(Short), Caspase-9, PAK1, Gastrin 17, HGF receptor (Met), Progastrin, Mcl-1, Bim, XAF1
Apo-2L(TNFSF10)-induced apoptosis in melanoma	45	8.73304e-10	6.20483e-07	21	Bax, PARP-1, Aif, ICAD, NF-kB1 (p50), Apaf-1, IL-8, XIAP, Caspase-3, IFN-gamma, IKK-gamma, c-FLIP(Short), c-FLIP(Long), TRADD, Caspase-9, IRE1, Dynamin-2, IFN-beta, ATF-6 alpha (50kDa), XAF1, NFKBIA
Apoptosis and survival_p53-dependent apoptosis	29	4.04735e-09	1.9171e-06	16	BAD, p38alpha (MAPK14), Bax, Brca1, Apaf-1, 14-3-3 sigma, Caspase-3, Bcl-2, GADD45 beta, Oct-1, GADD45 alpha, Caspase-9, p53, 14-3-3 theta, Bard1, Bim
DNA damage_Brca1 as a transcription regulator	30	7.82243e-09	2.77892e-06	16	Rb protein, Brca1, MSH2, 14-3-3 sigma, ATM, SP3, Oct-1, GADD45 alpha, VEGF-A, XPC, Cyclin D1, p21, ATR, RBBP8 (CtIP), Cyclin B1, p53
Anti-apoptotic action of Gastrin in gastric cancer	35	1.68051e-08	4.776e-06	17	BAD, RhoA, Gastrin 17-Gly, PKC-beta, Bax, PKC-alpha, Apaf-1, PLC-gamma 1, Caspase-3, Bcl-2, Bcl-XL, CDC42, Caspase-9, PAK1, Gastrin 17, Progastrin, Mcl-1
Apoptosis and survival_FAS signaling cascades	44	2.72659e-08	6.45748e-06	19	Bax, Caspase-7, PARP-1, ICAD, Caspase-6, Apaf-1, c-IAP1, ASK1 (MAP3K5), XIAP, RAIDD, PAK2, Caspase-3, Bcl-2, FasR(CD95), Lamin A/C, HtrA2, c-FLIP(Long), Caspase-9, Bim
Brca1 in ovarian cancer	27	1.10187e-07	1.99552e-05	14	Bax, Brca1, PARP-1, PML, NF-kB1 (p105), ICAD, BACH1, c-IAP1, XIAP, Caspase-3, p21, RBBP8 (CtIP), p53, Bard1
Apoptosis and survival_TNFR1 signaling pathway	43	1.13449e-07	1.99552e-05	18	c-IAP2, Bax, Caspase-7, Caspase-6, Apaf-1, c-IAP1, XIAP, RAIDD, Caspase-3, Bcl-2, IKK-gamma, HtrA2, c-FLIP(Short), TRADD, Caspase-9, ERAP1, GCK(MAP4K2), TNF-alpha
Apoptosis and survival_Role of IAP-proteins in apoptosis	31	1.26388e-07	1.99552e-05	15	c-IAP2, Bax, Caspase-7, Aif, Caspase-6, Apaf-1, c-IAP1, XIAP, Caspase-3, FasR(CD95), HtrA2, TRADD, Caspase-9, Cyclin B1, TNF-alpha
Immune response_IL-10 signaling pathway	62	1.55141e-07	2.20455e-05	22	COX-2 (PTGS2), IL-1 beta, CD80, IL-1 alpha, NF-kB1 (p50), JAK1, IL10RA, ICAM1, IRS-2, Tyk2, IL-8, p19, GM-CSF, SOCS3, Bcl-2, CRP2, Bcl-XL, Bcl-3, G-CSF, IL-12 beta, CD86, TNF-alpha
Effect of H. pylori infection on apoptosis in gastric epithelial cells	53	1.76908e-07	2.28533e-05	20	COX-2 (PTGS2), c-IAP2, Bax, PARP-1, Aif, ICAD, Caspase-6, PTPR-alpha, Apaf-1, c-IAP1, Caspase-3, Bcl-2, FasR(CD95), Lamin A/C, NOXA, PGES, TRADD, Caspase-9, Mcl-1, TNF-alpha
Attenuation of IFN type I signaling in melanoma cells	37	3.36673e-07	3.88287e-05	16	p38alpha (MAPK14), TAP1 (PSF1), STAT2, IP10, JAK1, Tyk2, HLA-A, TAP2 (PSF2), PSMB9, IRF9, p21, IRF1, Tapasin, JNK1(MAPK8), IFN-beta, VAV-1
Resistance of pancreatic cancer cells to death receptor signaling	33	3.55224e-07	3.88287e-05	15	c-IAP2, PKC-mu, Bax, Caspase-7, Caspase-6, Apaf-1, c-IAP1, XIAP, Caspase-3, FasR(CD95), Bcl-XL, c-FLIP(Short), c-FLIP(Long), Caspase-9, NFKBIA
Apoptosis and survival_Lymphotoxin-beta receptor signaling	42	4.57717e-07	4.64583e-05	17	Bax, NF-kB2 (p100), Caspase-7, NF-kB1 (p50), NF-kB2 (p52), Apaf-1, c-IAP1, IL-8, ASK1 (MAP3K5), Caspase-3, TNF-beta, IKK-gamma, LTB, CCL19, RelB (NF-kB subunit), Caspase-9, LIGHT(TNFSF14)
Apoptotic pathways and resistance to apoptosis in lung cancer cells	53	9.06047e-07	8.58329e-05	19	BAD, c-IAP2, Bax, PKC-alpha, Apaf-1, c-IAP1, XIAP, Caspase-3, Bcl-2, FasR(CD95), Bcl-XL, CYLD, BFL1, c-FLIP(Long), TRADD, Caspase-9, p53, Mcl-1, TNF-alpha
Immune response_Antigen presentation by MHC class I, classical pathway	54	1.26042e-06	0.000111941	19	TAP1 (PSF1), MIC2, GANAB, PC7, PSME2, NPEPPS, PSMB2, IFN-gamma, TAP2 (PSF2), Thimet oligopeptidase, PSMB9, Calnexin, Bleomycin hydrolase, ACE1, Tapasin, Furin, BCAP31, PSME1, ERAP1
Maturation and migration of dendritic cells in skin sensitization	41	1.78644e-06	0.000149325	16	IL-1 beta, E-cadherin, TNF-R2, CD80, CCR7, ICAM1, IL-8, ASK1 (MAP3K5), CD83, CCL19, TRADD, CD40(TNFRSF5), IL-12 beta, CD86, GCK(MAP4K2), TNF-alpha
Immune response_Generation of memory CD4+ T cells	37	2.12857e-06	0.000168039	15	OX40L(TNFSF4), IL-15, L-selectin, CD80, IL-15RA, IL7RA, CCR7, JAK1, Bcl-2, Bcl-XL, BFL1, IL4RA, Mcl-1, NF-AT2(NFATC1), CD86
Immune response_IL-3 signaling via JAK/STAT, p38, JNK and NF-kB	93	2.41026e-06	0.000180262	26	BAD, Ephrin-B1, STAT5A, SRP9, JAK1, ICAM1, Tyk2, Lyn, Granzyme B, TRAF6, SOCS3, Bcl-2, MKP-1, KSR, IKK-gamma, Bcl-XL, NOTCH4, Cyclin D1, IL3RA, CD40(TNFRSF5), IRE1, Cyclin B1, Mcl-1, JNK1(MAPK8), Pim-1, BMP2
Cigarette smoke-mediated attenuation of antibacterial and antivirus immune response	29	2.63803e-06	0.000187432	13	CCL5, IL-1 beta, IP10, ICAM1, IL-8, GM-CSF, IFN-gamma, sICAM1, IRF9, IRF1, IFN-beta, NFKBIA, TNF-alpha
Immune response_IL-5 signaling via JAK/STAT	57	3.20523e-06	0.000216887	19	IL-1 beta, c-IAP2, NF-AT4(NFATC3), DUSP5, NF-kB1 (p105), JAK1, JunB, IL-8, Bcl-2, MKP-1, RNS2, VEGF-A, IgJ, LPPL, Semaphorin 7A, PRG2, Mcl-1, Pim-1, NFKBIA
Apoptosis and survival_Caspase cascade	34	3.74061e-06	0.000231881	14	Bax, Caspase-7, PARP-1, ICAD, Caspase-6, Apaf-1, XIAP, RAIDD, Caspase-3, FasR(CD95), Lamin A/C, TRADD, Caspase-9, TNF-alpha
SLE genetic marker-specific pathways in antigen-presenting cells (APC)	84	3.84845e-06	0.000231881	24	IL-1 beta, Fc gamma RIII beta, IL-1 alpha, Separase, JAK1, ICAM1, STAT4, Tyk2, APG5, TRAF6, IFN-gamma, UBCH7, ATF-6 alpha (90kDa), IRF9, CD40(TNFRSF5), IRE1, IRF1, TR4, A20, MICB, IL-12 beta, IFN-beta, ATF-6 alpha (50kDa), TNF-alpha
Inhibition of RUNX3 signaling in gastric cancer	22	4.19782e-06	0.000231881	11	Caspase-7, RUNX3, Caspase-3, Bcl-2, JAB1, VEGF-A, EZH2, Cyclin D1, p21, Bim, G9a
Apoptosis and survival_Role of PKR in stress-induced apoptosis	53	4.28759e-06	0.000231881	18	4E-BP1, Caspase-7, JAK1, Tyk2, ATF-3, TRAF6, Caspase-3, IFN-gamma, FasR(CD95), PPP2R5A, NFKBIB, MSK2, p21, IRF1, p53, IFN-beta, NFKBIA, TNF-alpha
CD8+ Tc1 cells in allergic contact dermatitis	26	4.42151e-06	0.000231881	12	CD8 alpha, IL-1 beta, E-cadherin, TNF-R2, CD80, Granzyme B, Caspase-3, IFN-gamma, FasR(CD95), CD86, Perforin, TNF-alpha
Role of GITR in skin sensitization	15	4.50507e-06	0.000231881	9	IL-1 beta, E-cadherin, TNF-R2, IL-1 alpha, CCR7, IP10, CCL19, MIP-1-alpha, TNF-alpha
Immune response_Differentiation and clonal expansion of CD8+ T cells	39	4.65702e-06	0.000231881	15	OX40L(TNFSF4), CD80, ICAM1, STAT4, Granzyme B, CD70(TNFSF7), IFN-gamma, CD137 ligand(TNFSF9), CD40(TNFRSF5), CD137(TNFRSF9), IFN-beta, NF-AT2(NFATC1), CD86, Perforin, mTOR
Immune response_IL-6 signaling pathway via MEK/ERK and PI3K/AKT cascades	74	4.73227e-06	0.000231881	22	BAD, 4E-BP1, Bax, GSK3 beta, RHEB2, JAK1, JunB, PLC-gamma 1, SHP-2, N-Ras, XIAP, EGR1, Caspase-9, MNK1, sIL6-RA, ADAM10, Mcl-1, TEC, Btk, VAV-1, mTOR, IL6RA
PDE4 regulation of cyto/chemokine expression in arthritis	49	5.67997e-06	0.000269041	17	CCL5, NF-kB p50/p50, IL-1 beta, RAP-1A, PGE2R4, IL-1 alpha, cAMP-GEFI, IP10, NF-kB1 (p50), IL-8, GM-CSF, IFN-gamma, IKK-gamma, CUX1, MIP-1-alpha, IL-12 beta, TNF-alpha
Immune response_Th1 and Th2 cell differentiation	40	6.72693e-06	0.000295458	15	GATA-3, CD80, c-Maf, RUNX3, JAK1, STAT4, Tyk2, IFN-gamma, CD137 ligand(TNFSF9), CD40(TNFRSF5), CD137(TNFRSF9), IL-12 beta, IL-12 alpha, NF-AT2(NFATC1), CD86
Immune response_CD40 signaling	65	7.13843e-06	0.000295458	20	COX-2 (PTGS2), Acid sphingomyelinase, STAT5A, CD80, ICAM1, ATF-2, TRAF1, IL-8, Lyn, TRAF6, TNF-beta, FasR(CD95), Bcl-XL, c-FLIP(Long), CD40(TNFRSF5), IRF1, p53, JNK1(MAPK8), A20, CD86
Th2-cytokines and IFN-mediated regulation of airway smooth muscle contraction	27	7.19434e-06	0.000295458	12	RhoA, Histamine H1 receptor, STAT2, JAK1, IRS-2, Tyk2, CD38, IFN-gamma, IL4RA, IRF1, IFN-beta, TNF-alpha
Immune response_Role of HMGB1 in dendritic cell maturation and migration	27	7.19434e-06	0.000295458	12	IL-15, IL-1 beta, CD80, CCR7, IL-8, IFN-gamma, CCL19, CD40(TNFRSF5), IL-12 beta, IL-12 alpha, CD86, TNF-alpha
KLF6 and regulation of KLF6 alternative splicing in HCC	23	7.2773e-06	0.000295458	11	Bax, AKT1, Rb protein, PARP-1, SFRS1 (SF2), Caspase-3, KLF6, Bcl-XL, Cyclin D1, p21, p53
Development_GM-CSF signaling	50	7.76496e-06	0.0003065	17	BAD, PKC-beta, STAT5A, PI3K reg class IA (p85-alpha), Lyn, CSF2RA, SHP-2, GM-CSF, 14-3-3 zeta/delta, Caspase-3, Bcl-2, Bcl-XL, EGR1, Cyclin D1, Caspase-9, Mcl-1, Pim-1
SCAP/SREBP Transcriptional Control of Cholesterol and FA Biosynthesis	46	1.02871e-05	0.000395082	16	GSK3 beta, HMGCS1, SCD, ERG1, HMDH, SREBP2 (Golgi membrane), FADS2, SCAP, INSIG1, SREBP2 (nuclear), LSS, SREBP2 precursor, MVK, DHCR7, IDI1, TNF-alpha
Inflammatory mechanisms of pancreatic cancerogenesis	67	1.18711e-05	0.000443916	20	CCL5, COX-2 (PTGS2), IL-1 beta, TNF-R2, CCL20, IL-1 alpha, GRO-1, ICAM1, IL-8, IFN-gamma, Bcl-2, IL-32 (NK4), Bcl-XL, VEGF-A, CD40(TNFRSF5), IRF1, Mcl-1, NFKBIA, PLAU (UPA), TNF-alpha
Apoptosis and survival_Apoptotic TNF-family pathways	42	1.34512e-05	0.000477853	15	TNF-R2, Bax, Caspase-7, c-IAP1, XIAP, RAIDD, CD70(TNFSF7), Caspase-3, Bcl-2, FasR(CD95), Bcl-XL, TRADD, Caspase-9, LIGHT(TNFSF14), TNF-alpha
Growth factors in regulation of oligodendrocyte precursor cells survival in multiple sclerosis	42	1.34512e-05	0.000477853	15	BAD, 4E-BP1, CD80, Bax, Lyn, 14-3-3 zeta/delta, Caspase-3, IFN-gamma, Bcl-2, Bcl-XL, Caspase-9, PDGF-R-alpha, NFKBIA, mTOR, TNF-alpha
Role of proinflammatory cytokines in activation of p53 in major depressive disorder	47	1.40776e-05	0.00048791	16	3HAO, KYNU, INDO, Bax, Rb protein, Apaf-1, Caspase-3, IFN-gamma, Bcl-2, GADD45 alpha, NOXA, Caspase-9, p21, p53, NFKBIA, TNF-alpha
Apoptosis and survival_Regulation of Apoptosis by Mitochondrial Proteins	33	1.48489e-05	0.000502388	13	BAD, Bax, Aif, Apaf-1, Bcl-2, FasR(CD95), Bcl-XL, BFL1, NOXA, HRK, Caspase-9, Mcl-1, Bim
Immune response_CD137 signaling in immune cell	29	1.75538e-05	0.000580092	12	ATF-2, TRAF1, ASK1 (MAP3K5), IFN-gamma, Bcl-2, Bcl-XL, BFL1, CD137 ligand(TNFSF9), CD137(TNFRSF9), JNK1(MAPK8), Bim, NFKBIA
Main genetic and epigenetic alterations in lung cancer	48	1.90608e-05	0.000615577	16	HGF, Neuropilin-2, FHIT, Rb protein, RASSF1, TGF-beta receptor type II, Bcl-2, MGMT, Bcl-XL, VEGF-A, DNMT1, Cyclin D1, TGF-beta receptor type III (betaglycan), IBP4, p53, HGF receptor (Met)
Generation of cytotoxic CD8+ T cells in COPD	25	1.96318e-05	0.000619929	11	OX40L(TNFSF4), CD80, ICAM1, Granzyme B, IFN-gamma, CD137 ligand(TNFSF9), CD40(TNFRSF5), CD137(TNFRSF9), MIP-1-alpha, NF-AT2(NFATC1), Perforin
Role of Apo-2L(TNFSF10) in Prostate Cancer cell apoptosis	34	2.17255e-05	0.000671128	13	c-IAP2, Bax, Caspase-7, Apaf-1, c-IAP1, XIAP, Caspase-3, Bcl-2, IKK-gamma, Bcl-XL, c-FLIP(Long), TRADD, Caspase-9
HGF signaling in melanoma	39	2.43657e-05	0.000736674	14	HGF, E-cadherin, GSK3 beta, PKC-alpha, NF-kB2 (p52), ATF-2, N-Ras, Bcl-XL, EGR1, Cyclin D1, TWIST1, Plakoglobin, HGF receptor (Met), PKC-beta2
HBV-dependent NF-kB and PI3K/AKT pathways leading to HCC	49	2.55485e-05	0.000741079	16	BAD, Pyk2(FAK2), GSK3 beta, PI3K reg class IA (p85-alpha), NF-kB1 (p105), JAK1, PKC-alpha, NF-kB2 (p52), VHL, FAK1, Cyclin D1, Pin1, Bcl-3, p53, NFKBIA, PLAU (UPA)
Role of CD8+ Tc1 cells in COPD	44	2.55544e-05	0.000741079	15	IL-15, MIG, IL-18R1, IP10, STAT4, Tyk2, ATF-2, Granzyme B, IFN-gamma, Bcl-2, Bcl-XL, Leptin receptor, MIP-1-alpha, Perforin, TNF-alpha
DNA damage_Role of Brca1 and Brca2 in DNA repair	30	2.64524e-05	0.000751778	12	NFBD1, Brca1, MSH2, Brca2, ATM, NTH1, XPC, DNA polymerase beta, ATR, p53, Bard1, Nibrin
NF-kB pathway in multiple myeloma	35	3.12363e-05	0.000853591	13	c-IAP2, NF-kB2 (p100), NF-kB1 (p50), NF-kB2 (p52), c-IAP1, XIAP, Bcl-2, IKK-gamma, Bcl-XL, CYLD, c-FLIP(Long), Cyclin D1, CD40(TNFRSF5)
Anti-apoptotic action of Gastrin in pancreatic cancer	35	3.12363e-05	0.000853591	13	BAD, RhoA, p38alpha (MAPK14), Bax, Apaf-1, Caspase-3, LARG, Bcl-2, FAK1, Caspase-9, Gastrin 17, Progastrin, NFKBIA
Immune response_IL-15 signaling via JAK-STAT cascade	22	3.34635e-05	0.000892524	10	Syk, IL-15, STAT5A, STAT2, IL-15RA, JAK1, Bcl-2, Bcl-XL, sIL-15RA, Mcl-1
The role of PTEN and PI3K signaling in melanoma	50	3.39172e-05	0.000892524	16	BAD, E-cadherin, GSK3 beta, AKT1, Aif, Apaf-1, N-Ras, XIAP, Caspase-3, FAK1, Caspase-9, TWIST1, RhoC, Mcl-1, Bim, mTOR
IL-6 signaling in multiple myeloma	51	4.46178e-05	0.00115276	16	BAD, GSK3 beta, Rb protein, JAK1, Tyk2, Lyn, SHP-2, N-Ras, Bcl-XL, VEGF-A, Cyclin D1, Caspase-9, p21, p53, Mcl-1, IL6RA
Apoptosis and survival_Granzyme B signaling	32	5.64659e-05	0.00143282	12	Caspase-7, PARP-1, ICAD, Caspase-6, Apaf-1, Granzyme B, Caspase-3, Lamin B1, Lamin A/C, Caspase-9, Mcl-1, Perforin
Cell adhesion_Integrin inside-out signaling in T cells	74	5.85277e-05	0.0014344	20	RhoA, RAP-1A, CCL20, PKC-theta, CALDAG-GEFI, CCR7, NCK2 (Grb4), STK4, ICAM1, Vinculin, PKC-alpha, PLC-gamma 1, ITK, CrkL, WASP, CCL19, Csk, LAT, PDZ-GEF1, VAV-1
Signal transduction_JNK pathway	47	6.15314e-05	0.0014344	15	HPK1(MAP4K1), NF-AT4(NFATC3), ATF-2, LZK(MAP3K13), ASK1 (MAP3K5), FasR(CD95), CDC42, CRK, TRADD, p53, ZPK(MAP3K12), JNK1(MAPK8), NF-AT2(NFATC1), GCK(MAP4K2), TNF-alpha
TGF-beta signaling via SMADs in breast cancer	47	6.15314e-05	0.0014344	15	E-cadherin, Cyclin A1, JunB, CITED2, ATF-3, IL-8, TGF-beta receptor type II, Fascin, ITGB5, VEGF-A, PTHrP, CTGF, TWIST1, CUX1, p53
Development_Growth factors in regulation of oligodendrocyte precursor cell survival	37	6.1575e-05	0.0014344	13	BAD, 4E-BP1, Bax, GSK3 beta, Lyn, 14-3-3 zeta/delta, Caspase-3, Bcl-2, Bcl-XL, Caspase-9, PDGF-R-alpha, NFKBIA, mTOR
IL-6 signaling in colorectal cancer	37	6.1575e-05	0.0014344	13	TNF-R2, Bax, JAK1, ICAM1, TGF-beta receptor type II, SOCS3, Bcl-XL, DNMT1, Cyclin D1, sIL6-RA, Cyclin B1, p53, IL6RA
Apoptosis and survival_Anti-apoptotic TNFs/NF-kB/Bcl-2 pathway	42	6.2959e-05	0.00144298	14	OX40L(TNFSF4), Sequestosome 1(p62), TNF-R2, NF-kB2 (p100), NF-kB2 (p52), TRAF6, Bcl-2, IKK-gamma, Bcl-XL, BFL1, TRADD, CD40(TNFRSF5), RelB (NF-kB subunit), TNF-alpha
Role of B cells in SLE	58	6.85323e-05	0.00154579	17	Syk, OX40L(TNFSF4), NF-kB p50/p50, CD80, NF-kB1 (p50), ICAM1, Lyn, IFN-gamma, Bcl-2, TNF-beta, Bcl-XL, CD40(TNFRSF5), RelB (NF-kB subunit), ICOS, Btk, CD86, TNF-alpha
Oxidative phosphorylation	105	7.49069e-05	0.00166317	25	NDUFB7, NDUFB3, NDUFS8, NDUFS1, ATP5H, NDUFS3, NDUFS7, UQCRQPC, NDUFS5, NDUFAB1, NDUFB1, UQCRC2, NDUFA6, NDUFB5, ATP5I, ATP5D, NDUFA2, NDUFA5, NDUFS2, NDUFA1, ATPK, NDUFB8, UQCRC1, COX Vb, COX VIIb-1
Immune response_IFN alpha/beta signaling pathway	24	8.32166e-05	0.00176264	10	STAT2, PML, JAK1, Tyk2, SHP-2, IRF2, IRF9, PTP-1B, IRF1, IFN-beta
Apoptosis and survival_Anti-apoptotic action of Gastrin	43	8.43486e-05	0.00176264	14	BAD, RhoA, Gastrin 17-Gly, PKC-beta, Bax, PKC-alpha, PLC-gamma 1, Bcl-2, FAK1, Bcl-XL, CDC42, PAK1, Gastrin 17, Mcl-1
Effect of H. pylori infection on gastric epithelial cells motility	43	8.43486e-05	0.00176264	14	E-cadherin, MARK2, PTPR-alpha, Vinculin, PKC-alpha, Lyn, SHP-2, DOCK1, FAK1, CrkL, CRK, PAK1, Csk, ALPHA-PIX
Release of pro-inflammatory factors and proteases by alveolar macrophages in asthma	43	8.43486e-05	0.00176264	14	CCL5, IL-1 beta, MIG, GRO-1, IP10, IL-8, SP-D, GM-CSF, TRAF6, IFN-gamma, IRF1, MIP-1-alpha, Stromelysin-1, TNF-alpha
DNA damage_DNA-damage-induced responses	9	8.83021e-05	0.00181851	6	NFBD1, Brca1, ATM, DNA-PK, ATR, p53
Immune response_CCL2 signaling	54	9.65582e-05	0.00196013	16	RhoA, IL-1 beta, VE-cadherin, IL-1 alpha, ICAM1, PKC-alpha, ITGB3, IFN-gamma, PI3K class II (CII-alpha), VEGF-A, CDC42, WASP, Caveolin-1, p53, p47-phox, TNF-alpha
Role of IFN-beta in activation of T cell apoptosis in multiple sclerosis	29	0.00010214	0.00204425	11	c-IAP2, Caspase-7, c-IAP1, XIAP, Caspase-3, FasR(CD95), c-FLIP(Short), c-FLIP(Long), TRADD, Caspase-9, IFN-beta
Development_PEDF signaling	49	0.000105228	0.00207679	15	NF-kB p50/p50, IL-1 beta, c-IAP2, NF-kB1 (p50), JunB, c-IAP1, Bcl-2, Bcl-XL, BFL1, VEGF-A, c-FLIP(Short), c-FLIP(Long), MIP-1-alpha, NFKBIA, TNF-alpha
Immune response_IL-5 signaling via PI3K, MAPK and NF-kB	77	0.000107384	0.00209031	20	Syk, PTAFR, Bax, Unc-119, GSK3 beta, ICAM1, Calpastatin, ATF-2, Lyn, SHP-2, TRAF6, Fc alpha receptor, ICAM3, Bcl-XL, Pin1, Mcl-1, Btk, Bim, NFKBIA, p47-phox
Neutrophil resistance to apoptosis in COPD and proresolving impact of lipid mediators	60	0.000109456	0.00210185	17	BAD, Bax, TNF-R2 soluble, Calpastatin, p22-phox, Apaf-1, c-IAP1, XIAP, Caspase-3, FasR(CD95), Bcl-XL, TRADD, Caspase-9, p67-phox, Mcl-1, p47-phox, TNF-alpha
Tau pathology in Alzheimer disease	55	0.000122961	0.00229904	16	p38alpha (MAPK14), GSK3 beta, MARK2, Caspase-7, CDK5, p38beta (MAPK11), Caspase-6, Glypican-3, p38delta (MAPK13), Caspase-3, DYRK1a, Syndecan-4, VCP, Caspase-9, IRE1, Syndecan-2
Immune response_T cell co-signaling receptors, schema	55	0.000122961	0.00229904	16	OX40L(TNFSF4), CD80, CD2, CD70(TNFSF7), Nectin-3, Nectin-2, CD137 ligand(TNFSF9), SLAM, DPP4, CD40(TNFRSF5), CD137(TNFRSF9), PVR, LIGHT(TNFSF14), ICOS, LFA-3, CD86
Immune response_IL-6 signaling pathway via JAK/STAT	72	0.000126159	0.00232821	19	COX-2 (PTGS2), JAK1, JunB, ICAM1, Tyk2, SHP-2, p19, SOCS3, VEGF-A, p21, IRF1, sIL6-RA, ICOS, ADAM10, Mcl-1, TEC, VAV-1, mTOR, IL6RA
Inter-cellular relations in COPD (general schema)	30	0.00014596	0.00265909	11	IL-1 beta, MIG, GRO-1, IP10, IL-8, Granzyme B, GM-CSF, IFN-gamma, CTGF, Perforin, TNF-alpha
Androgen receptor activation and downstream signaling in Prostate cancer	110	0.000166274	0.00299082	25	E-cadherin, Rb protein, ADAM9, JAK1, NCOA3 (pCIP/SRC3), KLF5, IL-8, SHP-2, N-Ras, PELP1, SCAP, Bcl-XL, Matrilysin (MMP-7), VEGF-A, Cyclin D1, NCOA1 (SRC1), PAR1, c-FLIP, Caveolin-1, p21, SPRY1, p53, ADAM10, HNF3-alpha, IL6RA
Suppression of p53 signaling in multiple myeloma	51	0.000173778	0.00308673	15	Bax, p53 (mitochondrial), ATF-3, Apaf-1, Caspase-3, Bcl-2, FasR(CD95), GADD45 alpha, NOXA, VEGF-A, Caspase-9, p21, p53, Mcl-1, PSMD4
Role of fibroblasts and keratinocytes in the elicitation phase of allergic contact dermatitis	26	0.000184869	0.0032432	10	CCL5, IL-1 beta, RAP-1A, CCL20, IL-1 alpha, GRO-1, IP10, IL-8, IFN-gamma, TNF-alpha
Cytoskeleton remodeling_TGF, WNT and cytoskeletal remodeling	111	0.000193452	0.00334142	25	Casein kinase II, beta chain (Phosvitin), RhoA, 4E-BP1, GSK3 beta, RHEB2, Vinculin, PLAT (TPA), TGF-beta receptor type II, XIAP, DOCK1, FAK1, Matrilysin (MMP-7), VEGF-A, CDC42, Cyclin D1, CRK, Caspase-9, PAK1, Caveolin-1, p21, MNK1, p53, VAV-1, PLAU (UPA), mTOR
Immune response_Role of PKR in stress-induced antiviral cell response	57	0.000195171	0.00334142	16	IL-1 beta, p38alpha (MAPK14), Caspase-7, JAK1, Tyk2, ATF-2, IL-8, TRAF6, Caspase-3, IFN-gamma, NFKBIB, MSK2, IRF1, IFN-beta, NFKBIA, TNF-alpha
Neurogenesis_NGF/ TrkA MAPK-mediated signaling	105	0.000203248	0.00342333	24	RAP-1A, Sequestosome 1(p62), MATK, CDK5, NF-kB1 (p50), APS, JunB, PLC-gamma 1, SHP-2, N-Ras, SNX26 (TCGAP), MAP2K5 (MEK5), CrkL, EGR1, SUR-8, Cyclin D1, Flotillin-1, CRK, Stromelysin-2, p21, PVR, PDZ-GEF1, Stromelysin-1, RIT
Mechanisms of K-RAS addiction in lung cancer cells	31	0.000204773	0.00342333	11	BAD, Syk, E-cadherin, NF-kB1 (p105), c-Rel (NF-kB subunit), IL-8, Bcl-2, Bcl-XL, Cyclin D1, TCF8, NFKBIA
Inhibition of apoptosis in multiple myeloma	36	0.000209496	0.00346155	12	c-IAP2, XIAP, Caspase-3, Bcl-2, FasR(CD95), Bcl-XL, EGR1, c-FLIP(Long), TRADD, p53, Mcl-1, Bim
Regulation of mast cell survival in asthma	47	0.000245209	0.00400509	14	BAD, Syk, TNF-R2, Bax, GSK3 beta, GM-CSF, Bcl-2, FasR(CD95), Bcl-XL, BFL1, c-FLIP(Long), Mcl-1, Bim, TNF-alpha
Populations of skin dendritic cells involved in contact hypersensitivity	18	0.000255506	0.00411456	8	ITGAX, E-cadherin, Ep-CAM, CCR7, CD83, ITGAE, CD40(TNFRSF5), CD86
Immune response_IL-4 signaling pathway	94	0.000258084	0.00411456	22	BAD, Syk, p38alpha (MAPK14), 4E-BP1, PI3K reg class IA (p85-alpha), RHEB2, p38beta (MAPK11), JAK1, c-Rel (NF-kB subunit), IRS-2, Tyk2, ATF-2, PLC-gamma 1, Bcl-2, IKK-gamma, Bcl-XL, CDC42, c-Fes, PAK1, IL4RA, NFKBIA, mTOR
FAK1 signaling in melanoma	42	0.000266389	0.00411456	13	RhoA, NF-kB1 (p50), PKC-alpha, ITGB3, N-Ras, FAK1, VEGF-A, CRK, Caveolin-1, RhoC, ITGA5, NFKBIA, PLAU (UPA)
Transcription targets of Androgen receptor involved in Prostate Cancer	42	0.000266389	0.00411456	13	E-cadherin, ADAM9, KLF5, IL-8, SCAP, Bcl-XL, Matrilysin (MMP-7), VEGF-A, Cyclin D1, PAR1, c-FLIP, p21, ADAM10
Development_Growth hormone signaling via PI3K/AKT and MAPK cascades	42	0.000266389	0.00411456	13	p38alpha (MAPK14), 4E-BP1, Pyk2(FAK2), GSK3 beta, PI3K reg class IA (p85-alpha), RHEB2, JunB, IRS-2, ATF-2, SHP-2, FAK1, EGR1, mTOR
Notch signaling in breast cancer	53	0.000278029	0.00418097	15	NOTCH2 (2ICD), NOTCH4 (ICD4), E-cadherin, Bax, NOTCH4, NOXA, VEGF-A, Cyclin D1, Pin1, p21, Cyclin B1, NOTCH2, Mcl-1, NUMB, PLAU (UPA)
Immune response_Inhibitory PD-1 signaling in T cells	53	0.000278029	0.00418097	15	CD8 alpha, Syk, GATA-3, CD80, GSK3 beta, PKC-theta, ICAM1, PLC-gamma 1, SHP-2, Bcl-XL, CBL-B, Csk, CD86, VAV-1, mTOR
Immunological synapse between dendritic and CD8+ T cells in allergic contact dermatitis	32	0.000282458	0.00418097	11	OX40L(TNFSF4), CD80, ICAM1, CD2, CD70(TNFSF7), CD137 ligand(TNFSF9), CD137(TNFRSF9), ICOS, LFA-3, NF-AT2(NFATC1), CD86
DNA damage_ATM/ATR regulation of G1/S checkpoint	32	0.000282458	0.00418097	11	NFBD1, Brca1, SMC1, ATM, GADD45 beta, GADD45 alpha, p21, ATR, p53, Bard1, Nibrin
Signal transduction_PTMs in IL-12 signaling pathway	48	0.000312892	0.00453694	14	p38alpha (MAPK14), SPHK2, STAT5A, AKT1, RUNX3, STAT4, Tyk2, ATF-2, SOCS3, IFN-gamma, GADD45 beta, IL-12 beta, IL-12 alpha, mTOR
GLP-1 in beta cell apoptosis in type 2 diabetes	48	0.000312892	0.00453694	14	BAD, IL-1 beta, c-IAP2, Bax, GSK3 beta, AKT1, IRS-2, Apaf-1, Caspase-3, Bcl-2, Caspase-9, p53, JNK1(MAPK8), TNF-alpha
Immune response_IL-12 signaling pathway	23	0.000334736	0.00479584	9	STAT5A, IL-18R1, STAT4, Tyk2, SOCS3, IFN-gamma, IRF1, IRF4, Perforin
Immune response_IL-3 signaling via ERK and PI3K	102	0.000337498	0.00479584	23	BAD, Syk, RAP-1A, GLUT1, GSK3 beta, Lyn, SHP-2, 14-3-3 zeta/delta, Bcl-2, FAK1, CrkL, Bcl-XL, EGR1, CDC42, IL3RA, PAK1, Semaphorin 7A, p53, Mcl-1, TEC, Bim, VAV-1, mTOR
Apoptosis and survival_TNF-alpha-induced Caspase-8 signaling	43	0.000345274	0.00485776	13	Acid sphingomyelinase, Bax, Caspase-7, AKT1, Caspase-6, Apaf-1, Caspase-3, CYLD, c-FLIP(Short), TRADD, Caspase-9, Cathepsin B, TNF-alpha
TNF-alpha-induced inflammatory signaling in normal and asthmatic airway epithelium	38	0.00037091	0.00516729	12	CCL5, GRO-1, CCL17, IP10, ICAM1, IL-8, GM-CSF, IFN-gamma, IRF1, JNK1(MAPK8), NFKBIA, TNF-alpha
Regulation of Beta-catenin activity in melanoma	28	0.000374804	0.00517085	10	E-cadherin, GSK3 beta, FHL2, Ski, N-Ras, Bcl-2, Bcl-XL, VEGF-A, Adenosine A3 receptor, Mcl-1
Blood coagulation_GPVI-dependent platelet activation	55	0.000432149	0.00590465	15	Syk, RhoA, RAP-1A, GP-IB alpha, PI3K reg class IA (p85-alpha), CALDAG-GEFI, PKC-alpha, ITGB3, Lyn, SHP-2, CDC42, PECAM1, LAT, Btk, VAV-1
Leptin signaling in colorectal cancer	44	0.000443188	0.00599781	13	E-cadherin, GSK3 beta, IL-8, FAK1, Bcl-XL, Matrilysin (MMP-7), VEGF-A, CDC42, Cyclin D1, Leptin receptor, Cyclin B1, NFKBIA, mTOR
Transcription_P53 signaling pathway	39	0.000484772	0.00643796	12	Rb protein, FHL2, ATM, Bcl-2, MKP-1, VEGF-A, XPC, PIAS1, p21, ATR, p53, APEX
Apoptosis and survival_APRIL and BAFF signaling	39	0.000484772	0.00643796	12	NF-kB p50/p50, COX-2 (PTGS2), NF-kB2 (p100), NF-kB1 (p50), NF-kB2 (p52), TRAF6, Bcl-2, IKK-gamma, Bcl-XL, BFL1, RelB (NF-kB subunit), NF-AT2(NFATC1)
Rheumatoid arthritis (general schema)	50	0.000497135	0.00654101	14	IL-15, IL-1 beta, TNF-R2, CD80, ICAM1, CD2, IFN-gamma, VEGF-A, 70Z-PEP, CD40(TNFRSF5), Stromelysin-1, LFA-3, CD86, TNF-alpha
Abnormalities in cell cycle in SCLC	29	0.000518312	0.00675708	10	Rb protein, E2F2, CKS1, Miz-1, Cyclin D1, p21, Cyclin B1, p53, E2F3, Cyclin E2
Main pathways of Schwann cells transformation in neurofibromatosis type 1	80	0.000546336	0.00705766	19	BAD, Myelin basic protein, c-Maf, GSK3 beta, RHEB2, PLC-gamma 1, TC21, N-Ras, Bcl-2, FAK1, Bcl-XL, VEGF-A, CDC42, Cyclin D1, PAK1, Bim, VAV-1, mTOR, PDGF-R-beta
Signal transduction_mTORC2 downstream signaling	68	0.000561248	0.00715146	17	BAD, RhoA, OSR1, IL7RA, GSK3 beta, AKT1, STK4, PKC-alpha, SCD, CDC42, Cyclin D1, p21, p53, Mcl-1, Bim, PKC-beta2, mTOR
Role of TNF-alpha, IL-1beta and IL-6 in development of obesity and type 2 diabetes in liver	45	0.000563662	0.00715146	13	IL-1 beta, TNF-R2, AKT1, JAK1, p22-phox, ASK1 (MAP3K5), SOCS3, MTP, PTP-1B, JNK1(MAPK8), p47-phox, mTOR, TNF-alpha
Apoptosis and survival_Ceramides signaling pathway	40	0.00062668	0.00781152	12	BAD, Acid sphingomyelinase, Bax, PI3K reg class IA (p85-alpha), Neutral sphingomyelinase, Caspase-3, Bcl-2, FasR(CD95), KSR, TRADD, JNK1(MAPK8), TNF-alpha
The role of UV radiation in melanoma development	40	0.00062668	0.00781152	12	PARP-1, ADAM9, ATF-2, N-Ras, ASK1 (MAP3K5), FasR(CD95), XPG, XPF, p21, NFKBIA, GCK(MAP4K2), TNF-alpha
Main chemotherapy drugs and their action in SCLC cells	100	0.000645076	0.00794507	22	BAD, p38alpha (MAPK14), PKC-beta, Bax, GSK3 beta, Aif, PKC-alpha, Apaf-1, IL-8, Caspase-3, Bcl-2, FAK1, Bcl-XL, Cyclin D1, Caspase-9, Caveolin-1, p21, p53, JNK1(MAPK8), PLAU (UPA), mTOR, TNF-alpha
Development_Cytokine-mediated regulation of megakaryopoiesis	57	0.000654168	0.00794507	15	IL-1 beta, 4E-BP1, NF-E2 (45 kDa), GP-IB alpha, GSK3 beta, IL-1 alpha, JAK1, SHP-2, 14-3-3 zeta/delta, IFN-gamma, Bcl-XL, p21, IRF1, sIL6-RA, mTOR
Transcription_Epigenetic regulation of gene expression	57	0.000654168	0.00794507	15	HBOA, Tip60, GASC1, HAT1, CARM1, MOZ, UTX, MYST1, GCN5, DNMT1, EZH2, HDAC3, MORF, DOT1, G9a
EGFR family signaling in pancreatic cancer	75	0.000662821	0.00798193	18	COX-2 (PTGS2), RhoA, Rb protein, p22-phox, ATF-2, N-Ras, Bcl-2, Bcl-XL, BFL1, VEGF-A, Cyclin D1, PAK1, p67-phox, p21, VAV-1, PLAU (UPA), p47-phox, mTOR
Role of growth factor receptors transactivation by Hyaluronic acid / CD44 signaling in tumor progression	35	0.00067789	0.0080948	11	HGF, AKT1, PKC-alpha, LARG, FAK1, PTHrP, p67-phox, HGF receptor (Met), JNK1(MAPK8), p47-phox, RhoGDI alpha
Immune response_T cell subsets: secreted signals	25	0.000688171	0.00814909	9	CCL5, CCL20, IL-1 alpha, GM-CSF, IFN-gamma, TNF-beta, IL-9, MIP-1-alpha, TNF-alpha
Regulation of IGF family activity in colorectal cancer	30	0.000704488	0.00827337	10	COX-2 (PTGS2), IL-1 beta, IBP2, ATM, Matrilysin (MMP-7), PCSK5, IBP4, Furin, p53, PLAU (UPA)
Immune response_Naive CD4+ T cell differentiation	46	0.000710666	0.00827752	13	IL-1 beta, GATA-3, CD80, c-Maf, RUNX3, STAT4, IFN-gamma, IL-9, CD40(TNFRSF5), IRF4, NF-AT2(NFATC1), CD86, TNF-alpha
SLE genetic marker-specific pathways in T cells	101	0.000743995	0.00859526	22	OX40L(TNFSF4), Calcineurin A (alpha), NF-AT4(NFATC3), Ikaros, PKC-theta, RUNX3, STAT4, Tyk2, PLC-gamma 1, IFN-gamma, Bcl-2, UBCH7, DNMT1, 70Z-PEP, Csk, LAT, A20, MICB, IL-12 beta, IFN-beta, NF-AT2(NFATC1), VAV-1
TGF-beta signaling via kinase cascades in breast cancer	58	0.000797454	0.00911249	15	COX-2 (PTGS2), p38alpha (MAPK14), p38beta (MAPK11), NF-kB1 (p50), ADAM12, ATF-2, ITGB3, IL-8, TGF-beta receptor type II, XIAP, TRAF6, FAK1, TWIST1, NFKBIA, TNF-alpha
Transcription_Sirtuin6 regulation and functions	64	0.000808004	0.00911249	16	c-IAP2, GLUT1, PARP-1, HMGCS1, ICAM1, SCD, HMDH, SREBP2 (Golgi membrane), DNA-PK, GCN5, SCAP, ACOX1, SREBP2 (nuclear), LDHA, RBBP8 (CtIP), SREBP2 precursor
Development_Regulation of epithelial-to-mesenchymal transition (EMT)	64	0.000808004	0.00911249	16	HGF, IL-1 beta, VE-cadherin, E-cadherin, ATF-2, TGF-beta receptor type II, Bcl-2, NOTCH4, Tropomyosin-1, TGIF, PDGF-R-alpha, TWIST1, HGF receptor (Met), TCF8, PDGF-R-beta, TNF-alpha
Development_EPO-induced Jak-STAT pathway	36	0.000883983	0.00978876	11	STAT5A, APS, Lyn, SHP-2, XIAP, SOCS3, Bcl-2, CrkL, Bcl-XL, c-Fes, Pim-1
G-protein signaling_Regulation of RAC1 activity	36	0.000883983	0.00978876	11	KAP3, SRGAP2(WRP), ARHGEF2, ABR, BCR, Caspase-3, DBL, p200RhoGAP, B-chimaerin, VAV-1, RhoGDI alpha
Development_HGF signaling pathway	47	0.000888635	0.00978876	13	HGF, COX-2 (PTGS2), RAP-1A, E-cadherin, GSK3 beta, PLC-gamma 1, DOCK2, FasR(CD95), CrkL, EGR1, CRK, HGF receptor (Met), PLAU (UPA)

## Sheet: thp1 DEGs
EntrezID	Name	CombinedES	Pval
10135	NAMPT	1.7326	0
91543	RSAD2	1.8752	0
3576	IL8	1.6386	0
9636	ISG15	1.7156	0
6351	CCL4	1.9946	0
51056	LAP3	1.9939	0
11274	USP18	1.6482	0
3437	IFIT3	1.7155	0
1236	CCR7	1.9552	0
8638	OASL	1.9007	0
6347	CCL2	1.5228	0
23764	MAFF	1.3869	0
64135	IFIH1	1.6152	0
55337	C19orf66	1.417	0
3431	SP110	1.5571	0
3627	CXCL10	1.7402	0
79132	DHX58	1.4667	0
467	ATF3	1.6133	0
55601	DDX60	1.7035	0
55008	HERC6	1.7101	0
6348	CCL3	2.0482	0
3434	IFIT1	1.7086	0
5610	EIF2AK2	1.6379	0
10993	SDS	1.4923	0
3669	ISG20	1.4064	0
6355	CCL8	1.4513	0
51131	PHF11	1.7661	0
5359	PLSCR1	1.6277	0
3433	IFIT2	1.5092	0
23586	DDX58	1.6024	0
6373	CXCL11	1.664	0
57823	SLAMF7	1.4348	0
24138	IFIT5	1.7046	0
9447	AIM2	1.7454	0
27074	LAMP3	1.4315	0
9683	N4BP1	1.5716	0
558	AXL	2.0424	0
1843	DUSP1	2.1742	0
8528	DDO	1.4486	0
24145	PANX1	1.4924	0
11190	CEP250	-1.3969	0
8676	STX11	1.511	0
22797	TFEC	1.6596	0
80149	ZC3H12A	1.9769	0
1230	CCR1	1.6207	0
79570	NKAIN1	1.4307	0
79169	C1orf35	-1.3829	0
55139	ANKZF1	-1.4519	0
5371	PML	1.3928	0
57018	CCNL1	1.5415	0
80215	RUNX1-IT1	-1.3743	0
374	AREG	1.5019	0
2057	EPOR	-1.6606	0
8548	BLZF1	1.4658	0
4884	NPTX1	1.4175	0
55367	PIDD	-1.5066	0
133	ADM	2.0862	0
29901	SAC3D1	-1.4644	0
5898	RALA	1.5325	0
3726	JUNB	1.7196	0
2354	FOSB	1.9009	0
10589	DRAP1	1.4325	0
25776	CBY1	-1.4131	0
1316	KLF6	2.2215	0
2920	CXCL2	1.4995	0
55876	GSDMB	-1.5247	0
5996	RGS1	1.4702	0
127544	RNF19B	1.64	0
7468	WHSC1	-1.9419	0
10116	FEM1B	1.441	0
80152	CENPT	-1.604	0
10166	SLC25A15	-1.4313	0
55657	ZNF692	-1.6908	0
2766	GMPR	1.7501	0
23597	ACOT9	1.9298	0
5655	KLK10	1.3794	0
9263	STK17A	1.4637	0
4703	NEB	-1.4007	0
1388	ATF6B	-1.7534	0
9711	KIAA0226	1.5537	0
65998	C11orf95	-1.7132	0
7625	ZNF74	-1.43	0
3087	HHEX	-1.4095	0
602	BCL3	1.5236	0
54988	ACSM5	1.4435	0
114908	TMEM123	1.8046	0
5971	RELB	1.4267	0
8620	NPFF	-1.49	0
8558	CDK10	-1.3913	0
54996	2002-03-01	-1.4022	0
330	BIRC3	1.4869	0
4542	MYO1F	-1.4366	0
10147	SUGP2	-1.4295	0
6752	SSTR2	1.4544	0
4283	CXCL9	1.4071	0
57209	ZNF248	-1.5027	0
10077	TSPAN32	-1.4086	0
3383	ICAM1	1.4139	0
55374	TMCO6	-1.4219	0
64766	S100PBP	-1.5822	0
8942	KYNU	1.7222	0
873	CBR1	1.6461	0
9242	MSC	1.4249	0
1832	DSP	1.5717	0
3949	LDLR	1.5156	0
5383	PMS2P5	-1.4548	0
388	RHOB	1.4075	0
51149	C5orf45	-1.7313	0
81688	C6orf62	1.5709	0
10320	IKZF1	-1.5188	0
84981	MIR22HG	1.6052	0
54809	SAMD9	1.386	1.51e-14
51513	ETV7	1.3606	1.51e-14
259307	IL4I1	1.3625	1.51e-14
9592	IER2	1.3799	1.51e-14
1514	CTSL1	1.3476	1.51e-14
1263	PLK3	1.3646	1.51e-14
10587	TXNRD2	-1.3632	1.51e-14
3157	HMGCS1	1.3707	1.51e-14
5387	PMS2P3	-1.3731	1.51e-14
1490	CTGF	1.3532	1.51e-14
84061	MAGT1	1.359	1.51e-14
55778	ZNF839	-1.3692	1.51e-14
3725	JUN	1.3479	1.51e-14
4615	MYD88	1.3573	2.81e-14
10964	IFI44L	1.3862	2.81e-14
64121	RRAGC	1.3367	2.81e-14
728642	CDK11A	-1.3513	2.81e-14
9749	PHACTR2	1.3422	2.81e-14
8564	KMO	1.3392	2.81e-14
27	ABL2	1.3488	2.81e-14
9851	KIAA0753	-1.332	2.81e-14
79675	FASTKD1	-1.3584	2.81e-14
9246	UBE2L6	1.3543	4.12e-14
10984	KCNQ1OT1	-1.3316	4.12e-14
55119	PRPF38B	-1.3369	4.12e-14
51191	HERC5	1.3522	5.46e-14
23225	NUP210	-1.3055	6.72e-14
81030	ZBP1	1.3081	6.72e-14
150094	SIK1	1.3248	7.95e-14
81575	APOLD1	-1.3119	7.95e-14
9249	DHRS3	1.3118	9.21e-14
7296	TXNRD1	1.2972	1.05e-13
6364	CCL20	1.3304	1.29e-13
10308	ZNF267	1.2944	1.29e-13
26268	FBXO9	-1.3002	1.41e-13
79651	RHBDF2	1.3184	1.65e-13
3638	INSIG1	1.3211	1.89e-13
11129	CLASRP	-1.2779	2.01e-13
23401	FRAT2	-1.2845	2.24e-13
10379	IRF9	1.2839	2.35e-13
57572	DOCK6	-1.2761	2.46e-13
54976	C20orf27	-1.2797	2.57e-13
177	AGER	-1.2952	2.67e-13
441263	DTX2P1-UPK3BP1-PMS2P11	-1.2766	2.86e-13
56929	FEM1C	1.2752	2.86e-13
390	RND3	1.2923	2.86e-13
23492	CBX7	-1.2838	3.17e-13
79135	APOO	1.276	3.17e-13
80161	ASMTL-AS1	-1.2657	3.85e-13
78991	PCYOX1L	-1.2631	4.18e-13
10110	SGK2	-1.2702	4.85e-13
79023	NUP37	-1.2717	5.21e-13
26505	CNNM3	-1.2532	5.21e-13
7096	TLR1	1.2675	5.21e-13
83759	RBM4B	-1.2518	5.97e-13
2643	GCH1	1.2787	6.04e-13
8877	SPHK1	1.285	7.01e-13
3665	IRF7	1.2782	7.04e-13
2921	CXCL3	1.2611	7.04e-13
10133	OPTN	1.2693	7.43e-13
2294	FOXF1	1.2494	8.37e-13
55969	C20orf24	1.2387	8.38e-13
4882	NPR2	-1.2477	8.38e-13
9308	CD83	1.2666	8.65e-13
55830	GLT8D1	-1.2466	8.92e-13
10965	ACOT2	1.2368	9.08e-13
24142	NAT6	-1.2493	9.24e-13
55669	MFN1	1.2454	1.01e-12
10180	RBM6	-1.2343	1.08e-12
6446	SGK1	1.254	1.12e-12
55207	ARL8B	1.2339	1.15e-12
51611	DPH5	-1.2399	1.24e-12
3096	HIVEP1	1.2414	1.26e-12
23587	C17orf81	-1.2305	1.28e-12
9401	RECQL4	-1.2281	1.31e-12
1839	HBEGF	1.2645	1.41e-12
23051	ZHX3	-1.2294	1.55e-12
24146	CLDN15	-1.2311	1.56e-12
3579	CXCR2	-1.2291	1.56e-12
64798	DEPTOR	-1.2463	1.63e-12
1153	CIRBP	-1.2294	1.67e-12
54676	GTPBP2	1.2271	1.69e-12
644	BLVRA	1.2305	1.76e-12
8843	HCAR3	1.2159	2.19e-12
57139	RGL3	-1.2141	2.23e-12
81571	MIR600HG	-1.2278	2.26e-12
3422	IDI1	1.2466	2.26e-12
23199	KIAA0182	-1.2182	2.27e-12
26145	IRF2BP1	-1.2166	2.27e-12
57132	CHMP1B	1.219	2.27e-12
219333	USP12	1.2121	2.36e-12
978	CDA	-1.222	2.36e-12
63920	C5orf54	-1.2428	2.4e-12
80746	TSEN2	-1.2277	2.47e-12
25976	TIPARP	1.2196	2.78e-12
275	AMT	-1.2109	2.78e-12
80022	MYO15B	-1.2068	2.8e-12
23167	EFR3A	1.2196	2.83e-12
8509	NDST2	-1.2111	3.01e-12
22976	PAXIP1	-1.2035	3.09e-12
84296	GINS4	-1.1982	3.79e-12
51271	UBAP1	1.1965	4.2e-12
10865	ARID5A	1.1919	4.44e-12
11235	PDCD10	1.1934	4.64e-12
22955	SCMH1	-1.1905	5.04e-12
10006	ABI1	1.1899	5.26e-12
4084	MXD1	1.2208	5.45e-12
11162	NUDT6	-1.209	5.45e-12
7323	UBE2D3	1.1883	5.69e-12
9924	PAN2	-1.196	5.79e-12
1196	CLK2	-1.1919	6.16e-12
10346	TRIM22	1.2243	6.24e-12
10410	IFITM3	1.2052	6.53e-12
245812	CNPY4	-1.1937	6.62e-12
4056	LTC4S	-1.193	7.23e-12
5597	MAPK6	1.1988	7.78e-12
7082	TJP1	1.1768	8.34e-12
54961	SSH3	-1.1991	8.84e-12
8870	IER3	1.2007	9.24e-12
11200	CHEK2	-1.1787	9.24e-12
55721	IQCC	-1.1767	9.53e-12
51278	IER5	1.1774	9.64e-12
1759	DNM1	-1.1821	9.74e-12
9518	GDF15	1.2212	1.04e-11
3430	IFI35	1.2022	1.11e-11
93349	SP140L	1.1812	1.16e-11
100132832	LOC100132832	-1.1678	1.16e-11
50865	HEBP1	1.1982	1.31e-11
7453	WARS	1.1744	1.32e-11
25956	SEC31B	-1.1838	1.4e-11
10561	IFI44	1.2001	1.56e-11
8204	NRIP1	1.1578	1.57e-11
9325	TRIP4	1.163	1.58e-11
10670	RRAGA	1.1723	1.58e-11
26228	STAP1	1.1838	1.89e-11
29967	LRP12	1.1819	1.89e-11
9446	GSTO1	1.1714	2.06e-11
51027	BOLA1	-1.1585	2.06e-11
54979	HRASLS2	1.1554	2.16e-11
734	OSGIN2	1.1471	2.36e-11
58472	SQRDL	1.1624	2.56e-11
3099	HK2	1.1506	2.63e-11
7124	TNF	1.162	2.63e-11
26027	ACOT11	-1.1549	2.63e-11
150967	PKI55	-1.1484	3.19e-11
10234	LRRC17	-1.1402	3.43e-11
399687	MYO18A	-1.1536	3.44e-11
8767	RIPK2	1.1512	3.49e-11
63971	KIF13A	1.1445	3.75e-11
51540	SCLY	-1.1425	3.89e-11
23218	NBEAL2	-1.1416	3.9e-11
4902	NRTN	-1.1425	3.97e-11
65018	PINK1	-1.1421	3.97e-11
9112	MTA1	-1.1441	3.97e-11
148022	TICAM1	1.1285	4.56e-11
965	CD58	1.1388	4.88e-11
55841	WWC3	-1.1303	5.04e-11
641371	ACOT1	1.1329	5.23e-11
29761	USP25	1.1417	5.32e-11
80764	THAP7	-1.1362	5.36e-11
64108	RTP4	1.1556	6.07e-11
4600	MX2	1.1618	6.14e-11
54619	CCNJ	1.1226	6.22e-11
54682	MANSC1	-1.1264	7.01e-11
348995	NUP43	-1.1276	7.35e-11
56731	SLC2A4RG	-1.1209	7.39e-11
26048	ZNF500	-1.1177	7.85e-11
10919	EHMT2	-1.1166	7.94e-11
22838	RNF44	-1.1114	8.36e-11
23070	FTSJD2	1.1326	8.42e-11
7316	UBC	1.1254	8.48e-11
26206	SPAG8	-1.1186	8.51e-11
6646	SOAT1	1.1135	8.77e-11
8651	SOCS1	1.1231	9.06e-11
2669	GEM	1.1345	9.2e-11
10289	EIF1B	1.1118	9.59e-11
65264	UBE2Z	1.1152	9.74e-11
7295	TXN	1.1087	1e-10
3281	HSBP1	1.1261	1.08e-10
7923	HSD17B8	-1.1095	1.09e-10
6615	SNAI1	1.1054	1.17e-10
10641	NPRL2	-1.1311	1.31e-10
9656	MDC1	-1.1069	1.32e-10
8195	MKKS	-1.0999	1.32e-10
116138	KLHDC3	-1.0989	1.54e-10
27005	USP21	-1.0978	1.62e-10
2820	GPD2	1.0993	1.62e-10
643314	KIAA0754	-1.0984	1.63e-10
23325	KIAA1033	1.1049	1.65e-10
11184	MAP4K1	-1.1073	1.75e-10
63035	BCORL1	-1.0926	1.75e-10
79707	NOL9	-1.0946	1.84e-10
26261	FBXO24	-1.0913	1.96e-10
286205	SCAI	-1.109	1.98e-10
51129	ANGPTL4	1.1013	1.99e-10
22869	ZNF510	-1.0967	2.2e-10
25906	C11orf51	-1.0861	2.24e-10
9537	TP53I11	-1.0905	2.33e-10
9841	ZBTB24	1.0915	2.37e-10
84914	ZNF587	-1.093	2.39e-10
7746	ZNF193	-1.084	2.39e-10
51477	ISYNA1	-1.108	2.43e-10
27339	PRPF19	-1.0825	2.53e-10
55812	SPATA7	-1.1001	2.65e-10
80263	TRIM45	-1.0993	2.65e-10
1775	DNASE1L2	-1.0818	2.7e-10
51567	TDP2	1.0798	2.86e-10
284403	WDR62	-1.0755	3.06e-10
51421	AMOTL2	1.1052	3.1e-10
8576	STK16	-1.0762	3.13e-10
25780	RASGRP3	1.0974	3.15e-10
79641	ROGDI	-1.0882	3.17e-10
126231	ZNF573	-1.0763	3.31e-10
3842	TNPO1	1.0788	3.37e-10
55846	ITFG2	-1.0771	3.43e-10
11013	TMSB15A	-1.0745	3.44e-10
26608	TBL2	1.1012	3.62e-10
4170	MCL1	1.0917	3.68e-10
27141	CIDEB	-1.0774	3.68e-10
25875	LETMD1	-1.0929	3.86e-10
85363	TRIM5	1.0928	4.01e-10
79047	KCTD15	-1.0802	4.19e-10
3613	IMPA2	-1.091	4.23e-10
2041	EPHA1	-1.0704	4.23e-10
7071	KLF10	1.0898	4.27e-10
64598	MOSPD3	-1.0755	4.59e-10
1192	CLIC1	1.0703	4.59e-10
6311	ATXN2	-1.0653	4.72e-10
8642	DCHS1	-1.0663	4.95e-10
10906	TRAFD1	1.077	4.96e-10
4033	LRMP	-1.0718	5.17e-10
7349	UCN	-1.0629	5.17e-10
4780	NFE2L2	1.0688	5.34e-10
818	CAMK2G	-1.0698	5.46e-10
643641	ZNF862	-1.0671	5.54e-10
10581	IFITM2	1.086	5.77e-10
23178	PASK	-1.079	5.8e-10
1803	DPP4	1.0554	5.83e-10
10454	TAB1	-1.0607	6.03e-10
5734	PTGER4	1.0573	6.04e-10
994	CDC25B	-1.0669	6.1e-10
4521	NUDT1	-1.0559	6.36e-10
4067	LYN	1.0705	6.36e-10
7023	TFAP4	-1.0487	7.6e-10
54799	MBTD1	-1.049	7.82e-10
4683	NBN	1.056	7.84e-10
51601	LIPT1	-1.0609	8.28e-10
9997	SCO2	1.0711	8.32e-10
56851	C15orf24	1.0618	8.44e-10
1959	EGR2	1.0868	8.64e-10
9531	BAG3	1.0681	8.85e-10
8487	GEMIN2	-1.0529	8.97e-10
64208	POPDC3	1.0552	9.06e-10
4957	ODF2	-1.0566	9.23e-10
5893	RAD52	-1.0439	9.36e-10
64114	TMBIM1	1.0458	9.36e-10
23099	ZBTB43	1.0475	9.71e-10
23403	FBXO46	-1.044	9.8e-10
4815	NINJ2	-1.0463	9.92e-10
1939	EIF2D	-1.0397	1.04e-09
7485	WRB	-1.0463	1.05e-09
80176	SPSB1	1.0676	1.06e-09
4987	OPRL1	-1.0396	1.08e-09
2593	GAMT	-1.0501	1.09e-09
57215	THAP11	-1.0382	1.1e-09
64783	RBM15	-1.0376	1.1e-09
274	BIN1	1.057	1.12e-09
81602	CDADC1	-1.0439	1.12e-09
7050	TGIF1	1.0543	1.13e-09
79663	HSPBAP1	-1.0661	1.17e-09
9380	GRHPR	-1.0386	1.27e-09
9453	GGPS1	1.0354	1.38e-09
5008	OSM	1.0391	1.46e-09
2180	ACSL1	1.0491	1.46e-09
7098	TLR3	1.0389	1.48e-09
3104	ZBTB48	-1.0281	1.58e-09
81691	LOC81691	-1.0347	1.58e-09
6666	SOX12	-1.0384	1.58e-09
64901	RANBP17	-1.0421	1.65e-09
54621	VSIG10	-1.0445	1.65e-09
79676	OGFOD2	-1.0261	1.73e-09
6236	RRAD	1.0356	1.79e-09
727	C5	-1.0614	1.81e-09
8820	HESX1	1.0484	1.9e-09
5366	PMAIP1	1.0349	1.91e-09
7062	TCHH	-1.0341	2.03e-09
10758	TRAF3IP2	1.0242	2.18e-09
414777	HCG18	-1.0196	2.28e-09
10024	TROAP	-1.0241	2.38e-09
79918	SETD6	-1.0244	2.38e-09
23157	2006-09-01	-1.0199	2.42e-09
8479	HIRIP3	-1.0256	2.42e-09
51315	KRCC1	-1.0138	2.52e-09
9920	KBTBD11	-1.029	2.52e-09
9737	GPRASP1	-1.0172	2.55e-09
79970	ZNF767	-1.0226	2.55e-09
80021	TMEM62	1.0252	2.59e-09
58500	ZNF250	-1.0235	2.64e-09
79172	CENPO	-1.0232	2.75e-09
26013	L3MBTL1	-1.009	2.93e-09
5187	PER1	1.0309	2.94e-09
898	CCNE1	-1.0155	3.17e-09
3090	HIC1	1.0157	3.34e-09
149076	ZNF362	-1.0097	3.36e-09
11314	CD300A	1.0288	3.37e-09
22880	MORC2	-1.0098	3.42e-09
55129	ANO10	-1.0179	3.43e-09
25806	VAX2	-1.009	3.58e-09
3985	LIMK2	-1.0275	3.67e-09
29110	TBK1	1.0091	3.71e-09
3075	CFH	1.0124	3.74e-09
39	ACAT2	1.0242	3.89e-09
23041	MON2	-1.0107	3.94e-09
2260	FGFR1	-1.0093	4.02e-09
55051	C14orf102	-1.008	4.22e-09
9111	NMI	1.0131	4.28e-09
8455	ATRN	-1.0012	4.31e-09
114327	EFHC1	-1.0102	4.35e-09
84302	C9orf125	-1.0026	4.46e-09
51100	SH3GLB1	1.0158	4.6e-09
9685	CLINT1	-1.0074	4.91e-09
8491	MAP4K3	1.005	5.01e-09
54535	CCHCR1	-0.99738	5.13e-09
9567	GTPBP1	1.0046	5.16e-09
8737	RIPK1	0.99615	5.16e-09
10762	NUP50	-0.99535	5.4e-09
41	ASIC1	-0.99053	5.54e-09
55643	BTBD2	-1.0083	5.58e-09
55096	EBLN2	-0.99652	5.61e-09
4239	MFAP4	-1.0004	5.7e-09
8519	IFITM1	1.0259	5.91e-09
9940	DLEC1	-1.006	6.07e-09
4057	LTF	1.0039	6.13e-09
23126	POGZ	-0.99105	6.23e-09
10105	PPIF	1.006	6.24e-09
7706	TRIM25	1.001	6.65e-09
1234	CCR5	0.98327	6.93e-09
432	ASGR1	-0.98791	6.93e-09
283927	NUDT7	-0.996	6.99e-09
22994	AZI1	-0.98733	7.06e-09
79969	ATAT1	-0.99562	7.25e-09
124222	PAQR4	-0.98897	7.77e-09
22809	ATF5	0.98986	7.85e-09
9706	ULK2	-0.99918	7.86e-09
8412	BCAR3	0.99444	7.86e-09
401251	SAPCD1	-0.98511	7.97e-09
79741	C10orf68	-0.9916	7.97e-09
7626	ZNF75D	-0.98542	8.01e-09
6354	CCL7	0.98351	8.34e-09
9828	ARHGEF17	-0.98715	8.53e-09
5378	PMS1	-0.99812	8.56e-09
11186	RASSF1	-1.003	8.61e-09
54861	SNRK	-0.9893	8.8e-09
79931	TNIP3	0.97599	9.01e-09
6102	RP2	0.98575	9.01e-09
25961	NUDT13	-0.98431	9.19e-09
1847	DUSP5	0.98784	9.33e-09
6498	SKIL	0.97933	9.33e-09
79902	NUP85	-0.98795	9.33e-09
65009	NDRG4	0.97432	9.33e-09
4833	NME4	-0.97547	9.51e-09
3659	IRF1	0.9945	9.63e-09
55070	DET1	-0.97798	9.72e-09
8444	DYRK3	0.98675	9.83e-09
23399	CTDNEP1	-0.97747	9.93e-09
5341	PLEK	0.97777	1.01e-08
92822	ZNF276	-0.97344	1.05e-08
84747	UNC119B	-0.97662	1.06e-08
54069	MIS18A	-0.97365	1.06e-08
10181	RBM5	-0.98465	1.09e-08
8452	CUL3	-0.97184	1.1e-08
23408	SIRT5	-0.98549	1.1e-08
9639	ARHGEF10	-0.96854	1.12e-08
1629	DBT	-0.97953	1.19e-08
254394	MCM9	-0.96978	1.2e-08
58189	WFDC1	-0.9689	1.21e-08
6386	SDCBP	0.97213	1.21e-08
3797	KIF3C	-0.97527	1.23e-08
22834	ZNF652	-0.96995	1.27e-08
26005	C2CD3	-0.98504	1.29e-08
8504	PEX3	0.96264	1.42e-08
1955	MEGF9	-0.98592	1.43e-08
7982	ST7	-0.96922	1.44e-08
10272	FSTL3	-0.96338	1.46e-08
80174	DBF4B	-0.97031	1.5e-08
7448	VTN	-0.95957	1.52e-08
28985	MCTS1	-0.96699	1.53e-08
6525	SMTN	-0.95902	1.58e-08
83463	MXD3	-0.96992	1.61e-08
11067	C10orf10	-0.96856	1.61e-08
4147	MATN2	-0.9779	1.65e-08
1476	CSTB	0.96417	1.76e-08
5933	RBL1	-0.97651	1.77e-08
25793	FBXO7	0.95612	1.77e-08
83451	ABHD11	-0.95462	1.77e-08
26509	MYOF	0.96776	1.77e-08
79661	NEIL1	-0.95885	1.88e-08
728	C5AR1	0.97043	1.92e-08
6002	RGS12	-0.96892	2.02e-08
9905	SGSM2	-0.95799	2.03e-08
51123	ZNF706	0.95862	2.03e-08
84148	KAT8	-0.95008	2.08e-08
6837	MED22	-0.95313	2.24e-08
686	BTD	-0.9478	2.26e-08
3480	IGF1R	-0.94938	2.34e-08
308	ANXA5	0.94902	2.38e-08
2135	EXTL2	-0.95574	2.39e-08
11019	LIAS	-0.94892	2.45e-08
78995	C17orf53	-0.95115	2.49e-08
9786	KIAA0586	-0.95412	2.51e-08
26585	GREM1	0.9516	2.51e-08
3557	IL1RN	0.95716	2.51e-08
80227	PAAF1	-0.95594	2.52e-08
9856	KIAA0319	0.96551	2.58e-08
50626	CYHR1	-0.95511	2.62e-08
26020	LRP10	0.95904	2.66e-08
25788	RAD54B	-0.95955	2.72e-08
51512	GTSE1	-0.94762	2.72e-08
79836	LONRF3	0.9567	2.74e-08
55856	ACOT13	0.94467	2.74e-08
9381	OTOF	0.94503	2.78e-08
84851	TRIM52	-0.94952	2.82e-08
55758	RCOR3	-0.94733	2.87e-08
3110	MNX1	-0.94605	2.89e-08
57104	PNPLA2	-0.94149	2.91e-08
55204	GOLPH3L	-0.94296	2.91e-08
80035	ANP32A-IT1	-0.96101	2.97e-08
79848	CSPP1	-0.94724	3.01e-08
4913	NTHL1	-0.94415	3.03e-08
1819	DRG2	-0.94007	3.08e-08
864	RUNX3	0.94965	3.11e-08
2814	GP5	0.94165	3.23e-08
157574	FBXO16	-0.94144	3.35e-08
129642	MBOAT2	-0.9522	3.39e-08
9435	CHST2	0.93966	3.4e-08
79891	ZNF671	-0.94048	3.42e-08
54914	KIAA1797	-0.94509	3.49e-08
5292	PIM1	0.95731	3.53e-08
79883	PODNL1	-0.93612	3.53e-08
9780	PIEZO1	-0.93652	3.59e-08
5151	PDE8A	0.94814	3.63e-08
1954	MEGF8	-0.93802	3.65e-08
387032	ZKSCAN4	-0.93447	3.69e-08
55857	PLK1S1	-0.94521	3.74e-08
6426	SRSF1	-0.93293	3.76e-08
2355	FOSL2	0.9408	3.82e-08
27300	ZNF544	-0.94426	3.83e-08
25987	TSKU	0.95223	3.86e-08
2353	FOS	0.93707	4e-08
23710	GABARAPL1	0.93591	4.05e-08
55769	ZNF83	-0.94672	4.05e-08
171023	ASXL1	-0.93233	4.07e-08
7018	TF	-0.9327	4.09e-08
899	CCNF	-0.93207	4.2e-08
56928	SPPL2B	-0.93037	4.25e-08
23588	KLHDC2	-0.92708	4.26e-08
57559	STAMBPL1	-0.93427	4.3e-08
55779	WDR52	-0.92793	4.49e-08
7593	MZF1	-0.9261	4.49e-08
89781	HPS4	-0.94048	4.49e-08
64708	COPS7B	-0.93176	4.61e-08
8019	BRD3	-0.92916	4.61e-08
64772	ENGASE	-0.93605	4.69e-08
3795	KHK	-0.92384	4.81e-08
23034	SAMD4A	0.92213	4.86e-08
79598	CEP97	-0.92632	4.88e-08
9674	KIAA0040	0.92975	4.91e-08
55081	IFT57	-0.92385	5e-08
10892	MALT1	0.93095	5e-08
64174	DPEP2	-0.94622	5.09e-08
56128	PCDHB8	-0.92739	5.1e-08
84196	USP48	-0.92387	5.17e-08
79364	ZXDC	-0.92158	5.38e-08
79622	SNRNP25	-0.91927	5.58e-08
56997	ADCK3	-0.92021	5.62e-08
23057	NMNAT2	-0.92379	5.66e-08
10365	KLF2	0.93446	5.67e-08
57335	ZNF286A	-0.92512	5.73e-08
9397	NMT2	0.92094	6.02e-08
2535	FZD2	-0.91987	6.04e-08
90355	C5orf30	-0.93409	6.08e-08
2615	LRRC32	0.92038	6.1e-08
65109	UPF3B	-0.92911	6.13e-08
79600	TCTN1	-0.9174	6.28e-08
5380	PMS2L2	-0.92033	6.3e-08
5347	PLK1	-0.92645	6.33e-08
8924	HERC2	-0.91801	6.49e-08
3543	IGLL1	-0.9183	6.52e-08
64943	NT5DC2	-0.93184	6.55e-08
3033	HADH	-0.91979	6.58e-08
6737	TRIM21	0.92563	6.63e-08
29100	TMEM208	0.92734	6.63e-08
7551	ZNF3	-0.9256	6.77e-08
54816	ZNF280D	-0.92621	6.83e-08
3600	IL15	0.91587	6.87e-08
55179	FAIM	0.91304	6.95e-08
329	BIRC2	0.91285	7.15e-08
1649	DDIT3	0.92671	7.19e-08
79943	ZNF696	-0.91663	7.23e-08
113791	PIK3IP1	-0.94071	7.23e-08
64757	2001-03-01	-0.92627	7.25e-08
51493	C22orf28	0.92031	7.72e-08
10044	SH2D3C	-0.90766	7.91e-08
1975	EIF4B	-0.91082	8.06e-08
991	CDC20	-0.92259	8.08e-08
3661	IRF3	-0.90931	8.27e-08
57055	DAZ2	0.90944	8.27e-08
50515	CHST11	0.92896	8.41e-08
115	ADCY9	-0.90809	8.92e-08
3835	KIF22	-0.91354	9.16e-08
10465	PPIH	-0.9027	9.39e-08
25778	DSTYK	-0.90366	9.46e-08
9168	TMSB10	0.9056	9.52e-08
1512	CTSH	0.91489	9.64e-08
11329	STK38	-0.91407	9.71e-08
7786	MAP3K12	-0.91088	9.71e-08
26098	C10orf137	-0.91333	1e-07
4601	MXI1	-0.89901	1.01e-07
1797	DOM3Z	-0.90282	1.01e-07
6813	STXBP2	-0.90273	1.03e-07
901	CCNG2	-0.91616	1.03e-07
57332	CBX8	-0.90089	1.04e-07
2242	FES	-0.90486	1.05e-07
6402	SELL	0.9089	1.06e-07
4094	MAF	0.9105	1.1e-07
9422	ZNF264	-0.89696	1.12e-07
79722	ANKRD55	-0.89879	1.15e-07
51293	CD320	-0.89683	1.16e-07
55133	SRBD1	0.89417	1.19e-07
63891	RNF123	-0.896	1.2e-07
7263	TST	-0.90118	1.21e-07
56951	C5orf15	0.90017	1.22e-07
3065	HDAC1	-0.8973	1.24e-07
24147	FJX1	0.90517	1.25e-07
6741	SSB	0.90207	1.26e-07
5116	PCNT	-0.89358	1.32e-07
11137	PWP1	0.89658	1.32e-07
2000	ELF4	0.89421	1.32e-07
51385	ZNF589	-0.91776	1.32e-07
64781	CERK	-0.90818	1.33e-07
8975	USP13	-0.90266	1.35e-07
9805	SCRN1	0.8931	1.37e-07
84722	PSRC1	-0.89968	1.37e-07
167227	DCP2	-0.90642	1.39e-07
2487	FRZB	-0.88918	1.42e-07
54971	BANP	-0.89853	1.42e-07
79767	ELMO3	-0.89038	1.45e-07
29954	POMT2	-0.88915	1.45e-07
79640	C22orf46	-0.89545	1.45e-07
84705	GTPBP3	-0.89324	1.47e-07
6013	RLN1	0.88915	1.54e-07
23404	EXOSC2	-0.88734	1.55e-07
9536	PTGES	0.89236	1.55e-07
79871	RPAP2	-0.88762	1.56e-07
8428	STK24	0.89904	1.59e-07
90806	ANGEL2	-0.90118	1.6e-07
29116	MYLIP	-0.88607	1.6e-07
57017	COQ9	-0.89317	1.69e-07
10472	ZNF238	-0.89999	1.69e-07
5498	PPOX	-0.89473	1.7e-07
6003	RGS13	0.90881	1.72e-07
58497	PRUNE	-0.89659	1.72e-07
26230	TIAM2	0.88452	1.75e-07
11180	WDR6	-0.89214	1.75e-07
3575	IL7R	0.90069	1.76e-07
83461	CDCA3	-0.88638	1.81e-07
55565	ZNF821	-0.88291	1.85e-07
3854	KRT6B	0.88818	1.85e-07
118	ADD1	-0.8864	1.87e-07
55143	CDCA8	-0.89332	1.91e-07
5198	PFAS	-0.87942	1.92e-07
54739	XAF1	0.904	2.02e-07
11221	DUSP10	0.88825	2.03e-07
22889	KIAA0907	-0.87624	2.19e-07
113178	SCAMP4	-0.8799	2.27e-07
4150	MAZ	-0.87524	2.28e-07
2298	FOXD4	-0.87671	2.3e-07
3268	AGFG2	-0.8769	2.3e-07
10817	FRS3	-0.87513	2.31e-07
50507	NOX4	0.88779	2.42e-07
7125	TNNC2	-0.87823	2.43e-07
56000	NXF3	-0.88173	2.45e-07
10850	CCL27	-0.87398	2.56e-07
51308	REEP2	-0.87268	2.59e-07
7060	THBS4	-0.88028	2.63e-07
126299	ZNF428	-0.86809	2.68e-07
1466	CSRP2	0.86816	2.68e-07
221443	C6orf130	-0.88012	2.69e-07
23287	AGTPBP1	-0.88177	2.69e-07
4066	LYL1	-0.87229	2.77e-07
10603	SH2B2	-0.87352	2.77e-07
93164	HTR7P1	0.87767	2.84e-07
11078	TRIOBP	-0.86549	2.86e-07
51554	CCRL1	0.87826	2.86e-07
3615	IMPDH2	-0.87282	2.91e-07
27239	GPR162	-0.87597	2.92e-07
2648	KAT2A	-0.87835	2.98e-07
10613	ERLIN1	-0.88345	2.98e-07
367	AR	-0.87059	2.98e-07
9456	HOMER1	0.87881	2.99e-07
617	BCS1L	-0.86866	3.01e-07
25978	CHMP2B	0.86678	3.12e-07
1540	CYLD	0.87039	3.26e-07
81554	WBSCR16	-0.86506	3.29e-07
60686	C14orf93	-0.87289	3.3e-07
80237	ELL3	-0.866	3.33e-07
579	NKX3-2	-0.86416	3.37e-07
80108	ZFP2	-0.87787	3.38e-07
50853	VILL	-0.86706	3.48e-07
4437	MSH3	-0.87056	3.53e-07
55884	WSB2	0.86136	3.53e-07
92342	METTL18	-0.86477	3.57e-07
55094	GPATCH1	-0.86407	3.59e-07
28962	OSTM1	0.86799	3.69e-07
196	AHR	0.86606	3.71e-07
51631	LUC7L2	-0.8608	3.72e-07
331	XIAP	0.85845	3.79e-07
51409	HEMK1	-0.86005	3.82e-07
1786	DNMT1	-0.85885	3.82e-07
597	BCL2A1	0.86973	3.83e-07
9881	TRANK1	0.8779	3.91e-07
8317	CDC7	-0.86418	3.92e-07
3242	HPD	0.8629	3.93e-07
1763	DNA2	-0.87466	3.95e-07
8408	ULK1	-0.85623	4.03e-07
2261	FGFR3	-0.85473	4.03e-07
4327	MMP19	0.86524	4.08e-07
10799	RPP40	-0.85532	4.08e-07
60491	NIF3L1	-0.85811	4.09e-07
7516	XRCC2	-0.86023	4.09e-07
3976	LIF	0.86509	4.15e-07
26152	ZNF337	-0.86472	4.19e-07
9812	KIAA0141	-0.85611	4.2e-07
2305	FOXM1	-0.85356	4.2e-07
79726	WDR59	-0.85347	4.2e-07
5978	REST	-0.85549	4.28e-07
55253	TYW1	-0.85671	4.44e-07
5635	PRPSAP1	-0.85448	4.48e-07
55066	PDPR	-0.86477	4.61e-07
578	BAK1	0.85595	4.67e-07
6713	SQLE	0.87262	4.67e-07
202181	LOC202181	-0.86795	4.73e-07
123	PLIN2	0.86993	4.75e-07
22808	MRAS	0.85964	4.86e-07
55686	MREG	0.86126	4.86e-07
6383	SDC2	0.86466	4.87e-07
10221	TRIB1	0.88002	4.93e-07
1846	DUSP4	0.86999	4.99e-07
10902	BRD8	-0.85591	5e-07
6868	ADAM17	0.86155	5.08e-07
23562	CLDN14	0.86565	5.11e-07
51011	FAHD2A	-0.847	5.11e-07
64759	TNS3	0.85629	5.15e-07
23370	ARHGEF18	-0.8502	5.53e-07
28972	SPCS1	-0.84537	5.56e-07
440352	SNX29P2	-0.84571	5.57e-07
10677	AVIL	-0.85804	5.6e-07
1520	CTSS	0.85248	5.7e-07
55775	TDP1	-0.84966	5.73e-07
5863	RGL2	-0.8431	5.9e-07
51155	HN1	-0.84575	5.92e-07
5966	REL	0.84695	6.02e-07
78994	PRR14	-0.84756	6.12e-07
25959	KANK2	-0.85414	6.12e-07
2475	MTOR	-0.84468	6.16e-07
5930	RBBP6	0.84431	6.16e-07
79760	GEMIN7	-0.84999	6.2e-07
54532	USP53	-0.84589	6.31e-07
3574	IL7	0.83849	6.44e-07
55227	LRRC1	-0.84457	6.48e-07
81930	KIF18A	-0.84911	6.48e-07
25805	BAMBI	0.84457	6.54e-07
995	CDC25C	-0.83928	6.64e-07
23523	CABIN1	-0.8383	6.64e-07
23412	COMMD3	-0.84145	6.65e-07
54853	WDR55	-0.85142	6.65e-07
4254	KITLG	0.84084	6.69e-07
23421	ITGB3BP	-0.8568	6.83e-07
22807	IKZF2	0.83607	7.04e-07
51593	SRRT	-0.83907	7.04e-07
23585	TMEM50A	0.83805	7.04e-07
23433	RHOQ	0.84494	7.09e-07
9770	RASSF2	-0.84765	7.2e-07
847	CAT	-0.85646	7.2e-07
5199	CFP	-0.84506	7.23e-07
4357	MPST	-0.84325	7.26e-07
54475	NLE1	-0.83412	7.26e-07
8573	CASK	0.841	7.32e-07
23133	PHF8	0.84237	7.38e-07
55421	C17orf85	-0.83819	7.44e-07
151050	KANSL1L	-0.85219	7.46e-07
27163	NAAA	-0.85027	7.63e-07
11277	TREX1	0.84819	7.77e-07
84861	KLHL22	-0.83524	7.84e-07
11044	PAPD7	0.83457	7.84e-07
2267	FGL1	-0.83856	8.04e-07
51043	ZBTB7B	0.83386	8.08e-07
7775	ZNF232	-0.84156	8.16e-07
2491	CENPI	-0.83801	8.16e-07
7403	KDM6A	0.84056	8.17e-07
9235	IL32	0.8346	8.4e-07
891	CCNB1	-0.83658	8.52e-07
54859	C3orf75	-0.83185	8.58e-07
10018	BCL2L11	-0.85093	8.58e-07
6925	TCF4	0.83473	8.6e-07
2181	ACSL3	0.83081	8.63e-07
1311	COMP	-0.83246	8.82e-07
5184	PEPD	0.83596	9.04e-07
5018	OXA1L	-0.82734	9.06e-07
5190	PEX6	-0.82952	9.14e-07
23171	GPD1L	-0.83079	9.34e-07
8295	TRRAP	-0.82686	9.34e-07
3987	LIMS1	0.84779	9.56e-07
56897	WRNIP1	-0.8283	9.86e-07
285672	SREK1IP1	-0.82951	9.89e-07
79957	PAQR6	-0.82536	1.01e-06
29899	GPSM2	-0.83114	1.01e-06
57604	KIAA1456	0.8246	1.01e-06
9256	BZRAP1	-0.831	1.02e-06
9994	CASP8AP2	-0.84423	1.03e-06
54550	NECAB2	-0.82543	1.04e-06
1789	DNMT3B	-0.83097	1.06e-06
6310	ATXN1	-0.82736	1.08e-06
51380	CSAD	-0.83146	1.13e-06
26227	PHGDH	-0.83226	1.16e-06
1058	CENPA	-0.82891	1.16e-06
4602	MYB	-0.83535	1.16e-06
890	CCNA2	-0.83027	1.16e-06
4330	MN1	0.82176	1.18e-06
55125	CEP192	-0.83141	1.19e-06
29799	YPEL1	-0.82224	1.19e-06
1111	CHEK1	-0.82855	1.21e-06
324	APC	-0.82834	1.21e-06
1844	DUSP2	0.82423	1.25e-06
9019	MPZL1	0.82763	1.29e-06
79845	RNF122	0.82888	1.3e-06
1241	LTB4R	-0.82081	1.31e-06
9985	REC8	0.82692	1.35e-06
2979	GUCA1B	-0.81685	1.36e-06
23673	STX12	0.82003	1.36e-06
4215	MAP3K3	-0.81737	1.36e-06
701	BUB1B	-0.82105	1.38e-06
10397	NDRG1	0.8149	1.41e-06
2549	GAB1	-0.82396	1.41e-06
9923	ZBTB40	-0.81793	1.42e-06
4899	NRF1	-0.81956	1.47e-06
9055	PRC1	-0.82115	1.48e-06
79649	MAP7D3	-0.82255	1.48e-06
54482	CCDC76	-0.81369	1.49e-06
4008	LMO7	-0.81373	1.49e-06
5379	PMS2P1	-0.81381	1.5e-06
29960	FTSJ2	-0.8107	1.5e-06
5094	PCBP2	-0.81234	1.51e-06
55116	TMEM39B	-0.81546	1.51e-06
79959	CEP76	-0.81421	1.52e-06
1475	CSTA	-0.81947	1.58e-06
11342	RNF13	0.81662	1.58e-06
4086	SMAD1	0.81121	1.58e-06
55723	ASF1B	-0.81591	1.6e-06
9793	CKAP5	-0.80929	1.6e-06
5093	PCBP1	0.8157	1.6e-06
6004	RGS16	0.82034	1.61e-06
4790	NFKB1	0.82054	1.61e-06
55634	ZNF673	-0.82292	1.62e-06
8908	GYG2	-0.81502	1.64e-06
7942	TFEB	0.82501	1.64e-06
10301	DLEU1	-0.8186	1.64e-06
55681	SCYL2	0.8144	1.64e-06
6303	SAT1	0.83012	1.65e-06
7773	ZNF230	-0.82545	1.65e-06
388796	LOC388796	-0.8123	1.67e-06
2330	FMO5	-0.82491	1.69e-06
55071	C9orf40	-0.80901	1.72e-06
79686	LINC00341	-0.80999	1.73e-06
6732	SRPK1	-0.81632	1.75e-06
114625	ERMAP	-0.80936	1.8e-06
65003	MRPL11	-0.80541	1.83e-06
22852	ANKRD26	-0.81605	1.84e-06
23154	NCDN	-0.80502	1.85e-06
3727	JUND	0.82827	1.87e-06
10224	ZNF443	-0.81305	1.88e-06
80071	CCDC15	-0.80822	1.89e-06
114881	OSBPL7	-0.80601	1.89e-06
5889	RAD51C	-0.80341	1.9e-06
9477	MED20	-0.80439	1.94e-06
7596	ZNF45	-0.80496	1.97e-06
4605	MYBL2	-0.8035	2.07e-06
378	ARF4	0.80875	2.08e-06
10023	FRAT1	-0.79924	2.08e-06
4809	NHP2L1	-0.80396	2.18e-06
55148	UBR7	-0.80398	2.19e-06
4000	LMNA	0.80468	2.19e-06
4069	LYZ	-0.80173	2.2e-06
54968	TMEM70	0.80114	2.21e-06
80254	CEP63	-0.79975	2.21e-06
6764	ST5	-0.79664	2.28e-06
79015	LOC79015	0.79823	2.29e-06
27347	STK39	-0.79774	2.31e-06
2028	ENPEP	0.79669	2.38e-06
347240	KIF24	-0.79956	2.46e-06
51134	CCDC41	-0.80441	2.48e-06
8900	CCNA1	0.79584	2.48e-06
79064	TMEM223	-0.79421	2.5e-06
55423	SIRPG	-0.80174	2.51e-06
54581	SCAND2	-0.79256	2.57e-06
57817	HAMP	0.80287	2.57e-06
51292	GMPR2	-0.79555	2.6e-06
9735	KNTC1	-0.80817	2.61e-06
7469	WHSC2	-0.79341	2.63e-06
6655	SOS2	-0.79996	2.64e-06
975	CD81	0.79481	2.64e-06
57122	NUP107	-0.80723	2.65e-06
2868	GRK4	-0.79347	2.71e-06
80020	FOXRED2	-0.79398	2.72e-06
54661	PCDHB17	-0.79232	2.73e-06
60509	AGBL5	-0.7934	2.79e-06
64976	MRPL40	0.80344	2.79e-06
28990	ASTE1	-0.80025	2.8e-06
10474	TADA3	-0.79068	2.8e-06
2201	FBN2	-0.80102	2.81e-06
51188	SS18L2	0.79245	2.84e-06
30000	TNPO2	-0.79405	2.85e-06
55718	POLR3E	-0.79167	2.91e-06
375790	AGRN	0.79136	2.95e-06
80178	C16orf59	-0.79119	2.95e-06
55247	NEIL3	-0.80394	2.99e-06
6672	SP100	0.79102	3.06e-06
146909	KIF18B	-0.79333	3.07e-06
24137	KIF4A	-0.79262	3.07e-06
6786	STIM1	-0.78615	3.08e-06
54800	KLHL24	0.79695	3.08e-06
23409	SIRT4	-0.78956	3.09e-06
10791	VAMP5	-0.79746	3.11e-06
4814	NINJ1	0.80028	3.13e-06
1033	CDKN3	-0.79521	3.14e-06
55692	LUC7L	-0.78625	3.17e-06
1618	DAZL	0.78751	3.17e-06
55573	CDV3	0.79588	3.18e-06
4025	LPO	-0.78757	3.19e-06
941	CD80	0.79714	3.2e-06
51076	CUTC	-0.79028	3.2e-06
8510	MMP23B	-0.79534	3.2e-06
343990	C2orf55	-0.78871	3.28e-06
1983	EIF5	0.78804	3.33e-06
272	AMPD3	0.79486	3.37e-06
10768	AHCYL1	0.793	3.37e-06
4832	NME3	-0.7904	3.39e-06
10594	PRPF8	-0.78672	3.39e-06
6385	SDC4	0.78946	3.4e-06
23095	KIF1B	0.78197	3.41e-06
9741	LAPTM4A	0.78677	3.42e-06
6850	SYK	-0.79311	3.42e-06
23621	BACE1	-0.78606	3.42e-06
6810	STX4	0.78815	3.48e-06
10484	SEC23A	0.78132	3.63e-06
8717	TRADD	0.78526	3.63e-06
60490	PPCDC	-0.78198	3.63e-06
79706	PRKRIP1	-0.77999	3.75e-06
10413	YAP1	0.77898	3.8e-06
81631	MAP1LC3B	0.78295	3.83e-06
23576	DDAH1	-0.78536	3.84e-06
79019	CENPM	-0.78268	3.89e-06
9675	TTI1	-0.78247	3.92e-06
10746	MAP3K2	0.78213	3.95e-06
721	C4B	-0.77689	3.95e-06
26275	HIBCH	-0.78055	3.99e-06
1602	DACH1	-0.78506	4.05e-06
4820	NKTR	-0.77644	4.11e-06
2222	FDFT1	0.78518	4.13e-06
60528	ELAC2	-0.77881	4.18e-06
23528	ZNF281	0.78098	4.24e-06
9748	SLK	0.77536	4.24e-06
220134	SKA1	-0.79023	4.25e-06
23529	CLCF1	0.79256	4.28e-06
64395	GMCL1	-0.77738	4.28e-06
51371	POMP	0.78503	4.31e-06
604	BCL6	0.77476	4.33e-06
10611	PDLIM5	0.77938	4.37e-06
5994	RFXAP	-0.77413	4.46e-06
25998	IBTK	0.78187	4.46e-06
147912	SIX5	-0.77692	4.52e-06
84726	PRRC2B	-0.77829	4.54e-06
26064	RAI14	0.78455	4.55e-06
4154	MBNL1	-0.77739	4.58e-06
9465	AKAP7	0.78292	4.65e-06
303	ANXA2P1	0.77588	4.65e-06
11169	WDHD1	-0.78667	4.67e-06
26146	TRAF3IP1	-0.77498	4.73e-06
8777	MPDZ	0.77773	4.73e-06
2014	EMP3	0.78693	4.73e-06
6283	S100A12	-0.77631	4.79e-06
55152	DALRD3	-0.77225	4.86e-06
5621	PRNP	0.77309	4.89e-06
2319	FLOT2	-0.78385	4.98e-06
4485	MST1	-0.77487	5.05e-06
50862	RNF141	-0.77293	5.08e-06
634	CEACAM1	0.7767	5.08e-06
80346	REEP4	-0.77145	5.1e-06
25963	TMEM87A	0.7767	5.25e-06
26994	RNF11	0.77684	5.25e-06
79754	ASB13	-0.76696	5.34e-06
79022	TMEM106C	-0.77465	5.43e-06
56339	METTL3	-0.77471	5.59e-06
2322	FLT3	-0.77162	5.6e-06
9267	CYTH1	0.767	5.61e-06
51614	ERGIC3	-0.76743	5.71e-06
11213	IRAK3	-0.77839	5.84e-06
27349	MCAT	-0.76873	5.85e-06
9404	LPXN	0.774	5.89e-06
25813	SAMM50	-0.76588	5.93e-06
9935	MAFB	0.77359	5.94e-06
23052	ENDOD1	0.77312	5.95e-06
9375	TM9SF2	0.77033	6.04e-06
2166	FAAH	-0.76379	6.15e-06
2619	GAS1	-0.7642	6.18e-06
80129	C6orf97	-0.77563	6.18e-06
5372	PMM1	-0.76637	6.18e-06
55275	VPS53	-0.76544	6.18e-06
57082	CASC5	-0.77057	6.29e-06
969	CD69	0.76548	6.31e-06
7692	ZNF133	-0.77221	6.31e-06
4925	NUCB2	-0.77058	6.32e-06
23136	EPB41L3	0.76681	6.32e-06
9913	SUPT7L	-0.7598	6.32e-06
26150	RIBC2	-0.77574	6.42e-06
7185	TRAF1	0.76595	6.45e-06
8089	YEATS4	-0.76478	6.49e-06
50619	DEF6	-0.76233	6.65e-06
55422	ZNF331	-0.76229	6.68e-06
3714	JAG2	-0.76497	6.69e-06
80775	TMEM177	-0.7607	6.76e-06
8857	FCGBP	-0.75929	6.78e-06
3101	HK3	-0.76618	6.83e-06
80317	ZKSCAN3	-0.76236	6.91e-06
6916	TBXAS1	-0.76663	6.96e-06
4502	MT2A	0.76814	6.96e-06
55825	PECR	-0.76789	6.96e-06
11234	HPS5	0.75745	7.02e-06
3706	ITPKA	-0.75983	7.08e-06
30819	KCNIP2	-0.77299	7.16e-06
54785	C17orf59	-0.75951	7.16e-06
3161	HMMR	-0.76051	7.29e-06
79635	CCDC121	-0.75691	7.32e-06
55288	RHOT1	-0.75863	7.5e-06
6835	SURF2	-0.76341	7.52e-06
9054	NFS1	-0.75332	7.7e-06
4688	NCF2	0.758	7.97e-06
4171	MCM2	-0.76618	7.99e-06
81606	LBH	0.76442	7.99e-06
23268	DNMBP	-0.75791	8.04e-06
55626	AMBRA1	0.75252	8.08e-06
2244	FGB	0.7638	8.09e-06
5189	PEX1	-0.75575	8.13e-06
23314	SATB2	-0.75963	8.26e-06
6307	MSMO1	0.76306	8.44e-06
10449	ACAA2	0.75649	8.52e-06
51533	PHF7	-0.75284	8.56e-06
4205	MEF2A	0.75519	8.56e-06
9937	DCLRE1A	-0.75494	8.56e-06
56548	CHST7	0.75761	8.56e-06
79723	SUV39H2	-0.75011	8.59e-06
10150	MBNL2	-0.75553	8.68e-06
4175	MCM6	-0.75259	8.7e-06
10636	RGS14	-0.75244	8.74e-06
7291	TWIST1	0.76188	8.77e-06
1717	DHCR7	0.76075	8.77e-06
22995	CEP152	-0.76097	8.79e-06
2885	GRB2	0.74956	8.87e-06
26520	TIMM9	-0.74661	9.03e-06
10734	STAG3	0.75149	9.07e-06
10737	RFPL3-AS1	0.74869	9.19e-06
95681	CEP41	-0.74609	9.31e-06
23769	FLRT1	-0.7506	9.38e-06
9459	ARHGEF6	-0.75286	9.43e-06
10847	SRCAP	-0.75019	9.45e-06
22891	ZNF365	0.75507	9.51e-06
4085	MAD2L1	-0.75074	9.59e-06
55281	TMEM140	0.76347	9.6e-06
54435	HCG4	-0.76982	9.65e-06
55811	ADCY10	0.75241	9.67e-06
29948	OSGIN1	0.7516	9.72e-06
64750	SMURF2	-0.75734	9.75e-06
81620	CDT1	-0.7491	9.79e-06
2909	ARHGAP35	-0.74427	9.85e-06
79989	TTC26	-0.74554	9.94e-06
5463	POU6F1	-0.7503	9.95e-06
10220	GDF11	-0.75061	1e-05
2993	GYPA	0.7446	1.01e-05
8914	TIMELESS	-0.75194	1.03e-05
51592	TRIM33	0.74367	1.05e-05
10253	SPRY2	0.75853	1.05e-05
9212	AURKB	-0.74402	1.1e-05
3169	FOXA1	0.75211	1.1e-05
11262	SP140	0.74398	1.1e-05
1154	CISH	-0.74302	1.1e-05
57142	RTN4	0.74671	1.11e-05
730101	LOC730101	-0.74324	1.11e-05
3034	HAL	-0.75618	1.11e-05
100133941	CD24	-0.74226	1.11e-05
112479	ERI2	-0.75108	1.11e-05
65979	PHACTR4	0.75572	1.12e-05
3162	HMOX1	0.75663	1.12e-05
4973	OLR1	0.75284	1.13e-05
57798	GATAD1	-0.74448	1.13e-05
79097	TRIM48	0.74035	1.13e-05
55973	BCAP29	-0.74608	1.17e-05
27429	HTRA2	-0.7405	1.18e-05
6046	BRD2	0.73949	1.21e-05
5354	PLP1	0.74279	1.22e-05
302	ANXA2	0.74522	1.24e-05
32	ACACB	-0.74838	1.25e-05
8601	RGS20	0.74485	1.27e-05
6907	TBL1X	-0.74017	1.28e-05
10333	TLR6	0.73716	1.28e-05
10112	KIF20A	-0.74468	1.28e-05
65057	ACD	-0.73467	1.28e-05
11011	TLK2	0.73599	1.3e-05
59335	PRDM12	-0.73621	1.3e-05
28966	SNX24	-0.74435	1.31e-05
11199	ANXA10	0.73638	1.34e-05
8187	ZNF239	-0.73897	1.36e-05
10488	CREB3	0.74544	1.37e-05
89797	NAV2	0.73298	1.37e-05
5987	TRIM27	-0.73916	1.38e-05
9961	MVP	0.74239	1.38e-05
22929	SEPHS1	-0.73583	1.42e-05
10231	RCAN2	0.74353	1.42e-05
3299	HSF4	-0.73645	1.42e-05
1944	EFNA3	-0.73812	1.42e-05
84890	ADO	0.74304	1.43e-05
54487	DGCR8	-0.731	1.43e-05
8438	RAD54L	-0.74417	1.43e-05
4092	SMAD7	0.73411	1.44e-05
5636	PRPSAP2	-0.73279	1.47e-05
65082	VPS33A	0.73058	1.48e-05
7738	ZNF184	-0.7358	1.49e-05
1047	CLGN	-0.74367	1.51e-05
8811	GALR2	-0.72793	1.52e-05
10184	LHFPL2	0.73413	1.55e-05
6929	TCF3	-0.72968	1.55e-05
3146	HMGB1	-0.72986	1.56e-05
9611	NCOR1	-0.73257	1.56e-05
6899	TBX1	0.73155	1.57e-05
8502	PKP4	-0.72856	1.57e-05
4288	MKI67	-0.7361	1.57e-05
2657	GDF1	-0.73602	1.57e-05
2867	FFAR2	0.73059	1.58e-05
8841	HDAC3	-0.72914	1.59e-05
80328	ULBP2	0.74067	1.61e-05
56992	KIF15	-0.73448	1.61e-05
56650	CLDND1	0.72807	1.62e-05
27244	SESN1	-0.73453	1.63e-05
79786	KLHL36	-0.73358	1.66e-05
55092	TMEM51	0.73495	1.67e-05
10539	GLRX3	0.72691	1.67e-05
2048	EPHB2	0.73216	1.67e-05
79153	GDPD3	-0.72892	1.67e-05
79882	ZC3H14	-0.72947	1.68e-05
64376	IKZF5	-0.7256	1.69e-05
55803	ADAP2	0.73244	1.69e-05
55703	POLR3B	-0.72703	1.7e-05
80003	PCNXL2	0.72898	1.71e-05
286887	KRT6C	0.72537	1.71e-05
79776	ZFHX4	0.72593	1.72e-05
7378	UPP1	0.74845	1.74e-05
80005	DOCK5	0.72775	1.74e-05
64427	TTC31	-0.72624	1.75e-05
1869	E2F1	-0.72527	1.75e-05
25900	IFFO1	-0.73282	1.75e-05
397	ARHGDIB	-0.72499	1.76e-05
64172	OSGEPL1	-0.72741	1.78e-05
4058	LTK	-0.72703	1.78e-05
79685	SAP30L	-0.73379	1.78e-05
6281	S100A10	0.73136	1.8e-05
54908	CCDC99	-0.72391	1.81e-05
10440	TIMM17A	0.72362	1.83e-05
6660	SOX5	0.72538	1.85e-05
23291	FBXW11	-0.72413	1.85e-05
3213	HOXB3	-0.73151	1.86e-05
9486	CHST10	-0.72074	1.86e-05
57035	C1orf63	-0.73656	1.86e-05
10615	SPAG5	-0.72988	1.87e-05
11343	MGLL	0.73689	1.88e-05
55329	MNS1	-0.73189	1.9e-05
51232	CRIM1	-0.74461	1.9e-05
8533	COPS3	-0.72598	1.91e-05
7326	UBE2G1	-0.72378	1.91e-05
7556	ZNF10	-0.72276	1.93e-05
687	KLF9	0.72481	1.93e-05
9159	PCSK7	-0.71957	1.96e-05
5118	PCOLCE	-0.71987	1.97e-05
1089	CEACAM4	-0.72222	2e-05
9589	WTAP	0.72547	2e-05
50999	TMED5	0.71867	2.02e-05
4791	NFKB2	0.7286	2.04e-05
6901	TAZ	-0.71716	2.04e-05
4258	MGST2	-0.71856	2.04e-05
83734	ATG10	-0.73082	2.08e-05
80198	MUS81	-0.71775	2.12e-05
29940	DSE	0.71617	2.14e-05
79948	LPPR3	-0.7217	2.14e-05
51182	HSPA14	-0.71794	2.14e-05
283232	TMEM80	-0.71895	2.15e-05
7430	EZR	0.72305	2.15e-05
26499	PLEK2	0.72494	2.17e-05
2252	FGF7	0.71946	2.19e-05
5362	PLXNA2	0.71467	2.2e-05
116832	RPL39L	-0.71974	2.2e-05
9682	KDM4A	-0.71799	2.2e-05
22884	WDR37	-0.7177	2.2e-05
63943	FKBPL	-0.72628	2.21e-05
11020	IFT27	-0.71389	2.21e-05
56912	IFT46	-0.71471	2.21e-05
65250	C5orf42	-0.71952	2.24e-05
4173	MCM4	-0.72356	2.24e-05
56906	THAP10	-0.72674	2.25e-05
79075	DSCC1	-0.72797	2.26e-05
81617	CAB39L	0.71534	2.27e-05
26130	GAPVD1	-0.71235	2.3e-05
4233	MET	0.7216	2.31e-05
2842	GPR19	-0.71746	2.31e-05
339287	MSL1	-0.71864	2.31e-05
6996	TDG	0.7168	2.32e-05
7357	UGCG	0.71854	2.35e-05
2114	ETS2	0.71953	2.36e-05
6404	SELPLG	-0.72683	2.37e-05
665	BNIP3L	0.71537	2.39e-05
55850	USE1	-0.7113	2.41e-05
55753	OGDHL	-0.71179	2.41e-05
9837	GINS1	-0.72059	2.41e-05
7728	ZNF175	-0.71439	2.41e-05
27130	INVS	-0.71003	2.44e-05
91442	C19orf40	-0.71683	2.44e-05
107	ADCY1	0.71728	2.46e-05
23261	CAMTA1	0.72256	2.46e-05
327	APEH	-0.71415	2.46e-05
5393	EXOSC9	0.71924	2.47e-05
6016	RIT1	0.7187	2.47e-05
56252	YLPM1	-0.71119	2.48e-05
79710	MORC4	-0.72053	2.49e-05
60485	SAV1	0.71362	2.49e-05
55184	DZANK1	-0.72336	2.49e-05
81669	CCNL2	0.71449	2.49e-05
81543	LRRC3	0.71606	2.5e-05
57171	DOLPP1	-0.71209	2.5e-05
29127	RACGAP1	-0.71833	2.52e-05
317	APAF1	-0.72092	2.52e-05
4603	MYBL1	-0.71437	2.58e-05
90273	CEACAM21	-0.7108	2.59e-05
55908	C19orf80	-0.71526	2.59e-05
2034	EPAS1	0.7072	2.62e-05
2800	GOLGA1	-0.7123	2.66e-05
54626	HES2	0.70724	2.71e-05
55014	STX17	0.71882	2.71e-05
2237	FEN1	-0.70979	2.71e-05
79693	YRDC	0.71915	2.71e-05
57523	NYNRIN	-0.70532	2.72e-05
1960	EGR3	0.72147	2.77e-05
54997	TESC	-0.71081	2.89e-05
11009	IL24	0.70772	2.91e-05
5859	QARS	-0.70846	2.92e-05
6095	RORA	0.70915	2.93e-05
3206	HOXA10	-0.70775	2.94e-05
10744	PTTG2	-0.7147	2.97e-05
10455	ECI2	0.70615	3.03e-05
23066	CAND2	-0.70249	3.05e-05
10608	MXD4	-0.70457	3.06e-05
6770	STAR	-0.71465	3.06e-05
146542	ZNF688	-0.70322	3.07e-05
1773	DNASE1	-0.7077	3.1e-05
79684	MSANTD2	-0.70354	3.12e-05
10198	MPHOSPH9	-0.70997	3.13e-05
10099	TSPAN3	0.70677	3.15e-05
26123	TCTN3	-0.70118	3.16e-05
9140	ATG12	0.70281	3.16e-05
51016	FAM158A	-0.69975	3.19e-05
9617	MTRF1	-0.70807	3.21e-05
1441	CSF3R	-0.71178	3.23e-05
191	AHCY	-0.70375	3.24e-05
27253	PCDH17	0.69896	3.28e-05
55526	DHTKD1	-0.70315	3.29e-05
26059	ERC2	0.69871	3.31e-05
10235	RASGRP2	-0.7093	3.37e-05
10096	ACTR3	0.70095	3.37e-05
2218	FKTN	-0.70538	3.38e-05
27202	GPR77	0.70798	3.4e-05
27352	SGSM3	-0.69738	3.41e-05
8842	PROM1	0.70534	3.41e-05
64789	DEM1	-0.7034	3.43e-05
13	AADAC	0.69965	3.45e-05
23429	RYBP	0.69948	3.45e-05
83990	BRIP1	-0.71148	3.46e-05
79944	L2HGDH	-0.70135	3.52e-05
2936	GSR	0.69845	3.52e-05
29893	PSMC3IP	-0.69933	3.54e-05
5634	PRPS2	-0.70041	3.54e-05
683	BST1	-0.69912	3.57e-05
79605	PGBD5	-0.70629	3.63e-05
11073	TOPBP1	-0.70502	3.64e-05
7424	VEGFC	0.69854	3.69e-05
23299	BICD2	-0.69475	3.69e-05
9319	TRIP13	-0.69814	3.69e-05
10069	RWDD2B	-0.69378	3.74e-05
5594	MAPK1	-0.69687	3.76e-05
1407	CRY1	0.69945	3.77e-05
566	AZU1	-0.70442	3.77e-05
255403	ZNF718	-0.70431	3.78e-05
79901	CYBRD1	-0.69697	3.82e-05
7054	TH	-0.69583	3.84e-05
54820	NDE1	-0.69769	3.84e-05
10360	NPM3	-0.69707	3.91e-05
9554	SEC22B	0.69301	3.92e-05
933	CD22	0.7007	3.94e-05
1758	DMP1	0.69476	3.96e-05
1678	TIMM8A	-0.69177	4.04e-05
26099	C1orf144	0.69196	4.04e-05
57003	CCDC47	0.70002	4.06e-05
9156	EXO1	-0.70591	4.09e-05
26018	LRIG1	-0.69684	4.13e-05
79029	SPATA5L1	0.69573	4.15e-05
27315	PGAP2	-0.69212	4.17e-05
2235	FECH	0.69848	4.21e-05
100129460	DPY19L1P1	-0.69046	4.27e-05
84869	CBR4	-0.69023	4.27e-05
56270	WDR45L	0.69305	4.27e-05
10148	EBI3	0.70397	4.29e-05
29092	LINC00339	-0.69111	4.32e-05
1432	MAPK14	-0.69715	4.35e-05
8729	GBF1	-0.69227	4.38e-05
23266	LPHN2	-0.69466	4.39e-05
192683	SCAMP5	-0.68883	4.39e-05
51659	GINS2	-0.69904	4.5e-05
9875	URB1	-0.68688	4.56e-05
9493	KIF23	-0.68677	4.61e-05
23164	MPRIP	-0.6912	4.63e-05
64981	MRPL34	-0.68639	4.65e-05
6777	STAT5B	-0.68618	4.68e-05
6422	SFRP1	-0.68884	4.73e-05
93081	TEX30	-0.69054	4.73e-05
2946	GSTM2	-0.6881	4.75e-05
284323	ZNF780A	-0.69351	4.77e-05
54502	RBM47	0.68971	4.85e-05
26525	IL36RN	0.68579	4.88e-05
3156	HMGCR	0.6942	4.93e-05
4312	MMP1	0.68469	4.97e-05
10443	N4BP2L2	-0.69055	4.98e-05
26586	CKAP2	-0.69262	4.99e-05
10951	CBX1	-0.68729	5.06e-05
10778	ZNF271	-0.68489	5.06e-05
1854	DUT	-0.69482	5.16e-05
10314	LANCL1	-0.6847	5.18e-05
86	ACTL6A	-0.68561	5.21e-05
93129	ORAI3	-0.68359	5.22e-05
22890	ZBTB1	0.68817	5.23e-05
5871	MAP4K2	-0.68322	5.36e-05
25821	MTO1	-0.68752	5.36e-05
23462	HEY1	0.68196	5.38e-05
55355	HJURP	-0.68821	5.4e-05
956	ENTPD3	0.67918	5.4e-05
54839	LRRC49	-0.68444	5.41e-05
8748	ADAM20	-0.68838	5.43e-05
4893	NRAS	0.6838	5.48e-05
400506	C16orf88	-0.68582	5.48e-05
51117	COQ4	-0.68227	5.54e-05
983	CDK1	-0.68047	5.56e-05
5128	CDK17	0.68225	5.66e-05
11226	GALNT6	0.6837	5.67e-05
10494	STK25	-0.67723	5.67e-05
23075	SWAP70	0.68025	5.71e-05
9454	HOMER3	-0.68103	5.71e-05
29098	RANGRF	-0.68044	5.73e-05
4255	MGMT	-0.68066	5.8e-05
3925	STMN1	-0.68296	5.84e-05
5743	PTGS2	0.68691	5.86e-05
27037	TRMT2A	-0.67647	5.86e-05
6888	TALDO1	0.682	5.86e-05
79629	OCEL1	-0.67768	5.87e-05
11108	PRDM4	0.67588	5.94e-05
9126	SMC3	-0.68233	5.95e-05
81619	TSPAN14	-0.68341	5.95e-05
64421	DCLRE1C	-0.68274	6e-05
55214	LEPREL1	0.67859	6.02e-05
744	MPPED2	0.68438	6.05e-05
51314	TXNDC3	-0.68803	6.06e-05
64343	AZI2	0.6797	6.07e-05
84939	MUM1	-0.679	6.09e-05
820	CAMP	-0.68591	6.09e-05
3250	HPR	-0.67691	6.09e-05
4353	MPO	-0.67789	6.11e-05
10536	LEPREL2	-0.67807	6.14e-05
51167	CYB5R4	0.67384	6.14e-05
8626	TP63	0.67664	6.15e-05
55644	OSGEP	-0.67776	6.15e-05
56647	BCCIP	-0.68207	6.16e-05
90379	DCAF15	-0.67805	6.16e-05
10630	PDPN	0.69154	6.25e-05
23031	MAST3	-0.67705	6.25e-05
2230	FDX1	0.67997	6.25e-05
23522	KAT6B	-0.67826	6.25e-05
7691	ZNF132	-0.68393	6.34e-05
8324	FZD7	0.68448	6.34e-05
7014	TERF2	-0.67684	6.34e-05
9265	CYTH3	0.67912	6.38e-05
30844	EHD4	0.67735	6.47e-05
10856	RUVBL2	-0.68188	6.47e-05
55160	ARHGEF10L	0.67721	6.47e-05
23384	SPECC1L	-0.67374	6.66e-05
64787	EPS8L2	-0.67657	6.66e-05
3619	INCENP	-0.67255	6.71e-05
25849	PARM1	0.67902	6.72e-05
79762	C1orf115	-0.67161	6.8e-05
22905	EPN2	-0.682	6.85e-05
51703	ACSL5	0.6723	6.85e-05
6424	SFRP4	0.68172	6.85e-05
55651	NHP2	-0.67317	6.85e-05
4359	MPZ	-0.67685	6.92e-05
57020	C16orf62	-0.66932	6.94e-05
2044	EPHA5	0.66993	6.97e-05
23558	WBP2	0.67366	6.97e-05
9400	RECQL5	-0.67072	7.01e-05
7171	TPM4	0.66926	7.02e-05
51013	EXOSC1	-0.67247	7.04e-05
51411	BIN2	-0.67057	7.07e-05
10520	ZNF211	-0.67063	7.1e-05
51207	DUSP13	0.66939	7.21e-05
51650	MRPS33	-0.67031	7.22e-05
56288	PARD3	-0.68517	7.26e-05
3606	IL18	-0.66717	7.26e-05
10868	USP20	-0.66782	7.26e-05
10313	RTN3	-0.67141	7.26e-05
26173	INTS1	-0.66798	7.31e-05
79647	AKIRIN1	0.67554	7.31e-05
5451	POU2F1	0.66994	7.39e-05
84942	WDR73	-0.6663	7.44e-05
2332	FMR1	0.66898	7.62e-05
55839	CENPN	-0.66874	7.67e-05
79035	OBFC2B	-0.67075	7.72e-05
22858	ICK	-0.66897	7.78e-05
7153	TOP2A	-0.67334	7.81e-05
8859	STK19	-0.66561	7.83e-05
23108	RAP1GAP2	-0.66764	7.86e-05
2056	EPO	-0.67175	7.9e-05
3240	HP	-0.66528	7.94e-05
9754	STARD8	0.67694	7.95e-05
699	BUB1	-0.67265	7.95e-05
23181	DIP2A	-0.66684	7.95e-05
8572	PDLIM4	0.67424	7.97e-05
55833	UBAP2	-0.66451	7.97e-05
64175	LEPRE1	-0.66668	8.03e-05
55635	DEPDC1	-0.66921	8.05e-05
8991	SELENBP1	-0.66392	8.06e-05
23107	MRPS27	-0.66894	8.07e-05
967	CD63	0.67147	8.07e-05
3082	HGF	-0.66791	8.13e-05
10063	COX17	0.66309	8.15e-05
7756	ZNF207	-0.66809	8.21e-05
51573	GDE1	-0.66925	8.22e-05
29068	ZBTB44	-0.66957	8.28e-05
8165	AKAP1	-0.66358	8.32e-05
1524	CX3CR1	-0.67016	8.34e-05
23028	KDM1A	-0.6635	8.35e-05
56180	MOSPD1	0.66605	8.4e-05
2356	FPGS	-0.66786	8.44e-05
262	AMD1	0.66387	8.46e-05
3833	KIFC1	-0.66486	8.58e-05
689	BTF3	-0.66319	8.58e-05
9410	SNRNP40	-0.66189	8.62e-05
54883	CWC25	-0.66241	8.68e-05
285527	FRYL	-0.66966	8.76e-05
7155	TOP2B	-0.66207	8.81e-05
1368	CPM	-0.67083	8.82e-05
79637	ARMC7	-0.65994	8.85e-05
80150	ASRGL1	-0.66228	8.94e-05
8427	ZNF282	-0.66469	9.03e-05
55090	MED9	-0.66187	9.03e-05
79074	C2orf49	-0.66273	9.05e-05
2887	GRB10	-0.66507	9.17e-05
55015	PRPF39	-0.66604	9.19e-05
4242	MFNG	-0.67433	9.35e-05
23237	ARC	0.65908	9.37e-05
55922	NKRF	-0.65968	9.37e-05
7554	ZNF8	-0.66333	9.38e-05
64077	LHPP	-0.6605	9.44e-05
24139	EML2	-0.65813	9.45e-05
9588	PRDX6	0.66746	9.45e-05
55687	TRMU	-0.65859	9.45e-05
55706	TMEM48	-0.66331	9.45e-05
79714	CCDC51	-0.65855	9.45e-05
1870	E2F2	-0.65962	9.49e-05
4351	MPI	-0.65837	9.49e-05
4643	MYO1E	0.6682	9.52e-05
23211	ZC3H4	-0.6599	9.56e-05
9766	KIAA0247	0.66125	9.58e-05
23635	SSBP2	-0.65886	9.82e-05
254531	LPCAT4	-0.65902	0.00010028
23518	R3HDM1	-0.65784	0.00010042
8557	TCAP	-0.65402	0.00010049
4733	DRG1	-0.65508	0.00010215
116150	NUS1	0.66279	0.00010241
23464	GCAT	-0.65906	0.00010315
8537	BCAS1	0.65817	0.00010316
4321	MMP12	0.65742	0.00010316
2219	FCN1	-0.65377	0.00010365
10125	RASGRP1	0.66007	0.00010368
10324	KBTBD10	-0.65416	0.00010443
4676	NAP1L4	-0.65997	0.00010524
5092	PCBD1	-0.65801	0.00010567
119	ADD2	-0.65765	0.00010637
5822	PWP2	-0.65167	0.00010708
9832	JAKMIP2	0.65257	0.00010708
55862	ECHDC1	0.6592	0.00010729
56946	C11orf30	-0.65512	0.00010764
813	CALU	0.65895	0.00010773
26286	ARFGAP3	0.66105	0.00010931
57669	EPB41L5	0.65072	0.0001101
644096	SDHAF1	-0.65286	0.00011052
79000	C1orf135	-0.65045	0.00011084
9595	CYTIP	0.65827	0.00011132
5657	PRTN3	-0.66162	0.00011179
311	ANXA11	0.65906	0.00011273
8607	RUVBL1	-0.65638	0.00011282
29105	C16orf80	-0.65346	0.00011388
141	ADPRH	0.6538	0.00011392
2673	GFPT1	0.6588	0.00011409
1435	CSF1	0.65531	0.00011422
4678	NASP	-0.6524	0.00011623
10154	PLXNC1	0.66129	0.00011707
3269	HRH1	0.65813	0.00011708
2017	CTTN	0.64789	0.00011804
3977	LIFR	0.66042	0.0001182
10293	TRAIP	-0.64906	0.00011882
6693	SPN	-0.65116	0.00011896
55165	CEP55	-0.64903	0.00011909
25970	SH2B1	-0.64893	0.00011951
11278	KLF12	-0.65247	0.00011953
3614	IMPDH1	-0.65127	0.0001197
55054	ATG16L1	-0.65074	0.00012087
1043	CD52	0.65556	0.00012172
152	ADRA2C	0.65655	0.00012294
3142	HLX	0.65484	0.00012298
22926	ATF6	0.65214	0.00012407
22898	DENND3	-0.65731	0.00012422
7024	TFCP2	-0.65058	0.00012423
9603	NFE2L3	0.65906	0.00012595
29980	DONSON	-0.65677	0.00012635
5052	PRDX1	0.64931	0.00012644
4692	NDN	0.64505	0.0001278
11339	OIP5	-0.65256	0.00012808
9797	TATDN2	0.64566	0.00012847
7743	ZNF189	-0.65347	0.00012878
9495	AKAP5	0.64559	0.00012935
2956	MSH6	-0.65402	0.00012975
84268	RPAIN	-0.65032	0.0001303
29951	PDZRN4	0.65075	0.00013112
3872	KRT17	-0.64334	0.00013123
637	BID	0.65167	0.00013128
55010	PARPBP	-0.65159	0.00013128
7011	TEP1	-0.64675	0.00013158
57096	RPGRIP1	-0.64938	0.00013166
79888	LPCAT1	0.64604	0.00013285
3490	IGFBP7	-0.646	0.00013285
55861	DBNDD2	-0.64528	0.00013285
79611	ACSS3	-0.65447	0.00013332
8840	WISP1	0.64743	0.00013383
10609	LEPREL4	-0.64226	0.00013472
63894	C14orf133	-0.64588	0.00013513
4001	LMNB1	-0.65633	0.00013554
7003	TEAD1	0.64211	0.00013572
394	ARHGAP5	0.64429	0.00013618
399664	MEX3D	-0.6413	0.00013624
11130	ZWINT	-0.64692	0.00013646
55505	NOP10	0.64413	0.00013774
51646	YPEL5	0.64518	0.00013835
60488	MRPS35	0.64975	0.00013848
10022	INSL5	-0.64747	0.00013954
7993	UBXN8	-0.6426	0.00014003
2817	GPC1	0.64468	0.00014003
10342	TFG	0.64133	0.00014131
23230	VPS13A	-0.64966	0.00014323
11193	WBP4	0.64107	0.00014331
4323	MMP14	0.65322	0.00014366
1371	CPOX	-0.64208	0.00014395
2100	ESR2	0.6417	0.00014624
10244	RABEPK	-0.63884	0.00014624
51157	ZNF580	-0.63894	0.00014648
1116	CHI3L1	0.6386	0.00014746
283450	C12orf51	-0.64115	0.00014834
11133	KPTN	-0.63912	0.00014839
10326	SIRPB1	-0.64832	0.0001489
445	ASS1	-0.64792	0.00014898
55031	USP47	-0.63998	0.00014964
3735	KARS	0.63745	0.00015094
57117	INTS12	0.6417	0.00015126
51203	NUSAP1	-0.64273	0.00015159
3364	HUS1	0.64467	0.00015159
10403	NDC80	-0.64095	0.00015329
25880	TMEM186	-0.63642	0.00015361
64921	CASD1	-0.64151	0.00015364
79809	TTC21B	-0.63856	0.00015364
210	ALAD	-0.63938	0.00015509
50855	PARD6A	-0.63681	0.00015599
948	CD36	0.64789	0.00015646
11100	HNRNPUL1	-0.63741	0.00015646
3902	LAG3	0.63999	0.00015721
83478	ARHGAP24	0.64348	0.00015754
79363	RSG1	-0.63758	0.00015784
306	ANXA3	-0.63851	0.00015806
7940	LST1	-0.63631	0.00015945
23012	STK38L	0.63551	0.00016024
6642	SNX1	0.63669	0.00016062
10875	FGL2	0.63667	0.00016127
55768	NGLY1	0.63601	0.00016142
55835	CENPJ	-0.63816	0.00016325
2182	ACSL4	0.63649	0.00016355
56994	CHPT1	-0.63653	0.00016355
55366	LGR4	-0.64371	0.00016647
79634	SCRN3	-0.63536	0.00016726
9110	MTMR4	-0.64432	0.00016779
9694	TTC35	0.63323	0.00016885
79139	DERL1	0.63749	0.00017143
4046	LSP1	0.64955	0.00017222
57408	LRTM1	0.63653	0.00017339
56255	TMX4	-0.635	0.00017625
201725	C4orf46	-0.63879	0.00017697
5896	RAG1	-0.6375	0.00017898
8453	CUL2	0.63231	0.00017906
6821	SUOX	-0.63482	0.00018008
139322	APOOL	0.63242	0.00018019
9489	PGS1	-0.64411	0.00018182
54737	MPHOSPH8	-0.63144	0.00018361
9295	SRSF11	-0.63035	0.00018467
9266	CYTH2	-0.63413	0.00018552
1807	DPYS	0.63659	0.0001861
92170	MTG1	-0.63629	0.00018614
5606	MAP2K3	0.63721	0.0001864
9929	JOSD1	0.63308	0.00018717
91120	ZNF682	-0.62818	0.00018835
64793	CEP85	-0.63399	0.00018888
54606	DDX56	-0.62946	0.00019118
57506	MAVS	-0.62979	0.00019133
123876	ACSM2A	0.62674	0.00019378
8871	SYNJ2	0.6413	0.00019544
56253	CRTAM	0.62716	0.00019696
79682	MLF1IP	-0.63651	0.00019738
3313	HSPA9	0.63566	0.00019748
25759	SHC2	-0.6295	0.00019859
3840	KPNA4	0.63437	0.00019881
11004	KIF2C	-0.63603	0.00019881
399761	BMS1P5	-0.63005	0.00019926
51280	GOLM1	-0.62834	0.0002
10871	CD300C	0.64049	0.00020248
171017	ZNF384	-0.6288	0.00020592
11141	IL1RAPL1	0.62844	0.00020592
79968	WDR76	-0.63475	0.00020641
4595	MUTYH	-0.62413	0.00020857
9064	MAP3K6	-0.62797	0.00021052
23398	PPWD1	-0.63073	0.00021104
79974	C7orf58	0.62707	0.00021171
1674	DES	-0.63087	0.00021176
10622	POLR3G	-0.62982	0.00021176
51294	PCDH12	-0.62778	0.00021296
54868	TMEM104	-0.62959	0.00021529
9232	PTTG1	-0.62505	0.00021812
3097	HIVEP2	0.64012	0.00021843
9144	SYNGR2	0.6277	0.00021843
4211	MEIS1	-0.62551	0.00021926
9659	PDE4DIP	0.62349	0.00021968
81698	C15orf5	-0.63264	0.00022065
57089	ENTPD7	-0.62973	0.00022128
5100	PCDH8	-0.62292	0.00022293
10207	INADL	0.63329	0.00022293
2825	GPR1	0.62031	0.00022635
51514	DTL	-0.63352	0.00022761
22921	MSRB2	-0.63313	0.00022761
10475	TRIM38	0.63263	0.00022787
4324	MMP15	-0.62076	0.00022798
54952	TRNAU1AP	-0.63054	0.00022798
5479	PPIB	0.62545	0.00022835
4751	NEK2	-0.6242	0.00022883
11072	DUSP14	0.63214	0.00023381
9895	TECPR2	-0.62273	0.00023484
64710	NUCKS1	-0.62171	0.00023581
9860	LRIG2	-0.62171	0.00023595
79801	SHCBP1	-0.63079	0.00023736
1434	CSE1L	-0.61961	0.0002386
6319	SCD	0.62345	0.00023926
23191	CYFIP1	0.62629	0.00024021
7994	KAT6A	-0.62448	0.00024083
51233	C22orf43	0.62026	0.00024094
10481	HOXB13	-0.62165	0.00024125
79177	ZNF576	-0.61806	0.00024125
4089	SMAD4	-0.61767	0.00024653
4591	TRIM37	-0.62081	0.00024687
7272	TTK	-0.62298	0.00024696
4685	NCAM2	-0.6289	0.00024728
9289	GPR56	0.61849	0.00024748
23743	BHMT2	0.62195	0.0002476
10952	SEC61B	0.62529	0.00024816
25828	TXN2	-0.62043	0.0002488
116039	OSR2	0.61915	0.0002527
3190	HNRNPK	0.62732	0.00025343
10592	SMC2	-0.62972	0.00025389
29087	THYN1	-0.62505	0.0002563
2038	EPB42	0.62031	0.00025638
9559	VPS26A	0.61762	0.0002585
7727	ZNF174	-0.61769	0.00026285
8861	LDB1	-0.61567	0.00026293
11326	VSIG4	-0.61599	0.00026638
395	ARHGAP6	-0.62097	0.00026741
56980	PRDM10	-0.61739	0.0002678
26273	FBXO3	-0.61552	0.00027094
7805	LAPTM5	0.61481	0.00027094
79823	CAMKMT	-0.61411	0.00027127
318	NUDT2	-0.61858	0.00027405
26277	TINF2	0.61476	0.00027405
9928	KIF14	-0.62355	0.00027539
80114	BICC1	0.62579	0.00027544
5447	POR	0.61722	0.00027697
57730	ANKRD36B	-0.61661	0.00027803
771	CA12	0.61913	0.00027804
5598	MAPK7	-0.61885	0.00027804
6714	SRC	0.61424	0.00027827
79412	KREMEN2	-0.61217	0.00027905
2134	EXTL1	-0.61384	0.00027905
7016	TESK1	0.62708	0.00028268
59349	KLHL12	-0.6163	0.00029081
81856	ZNF611	-0.61348	0.00029367
7248	TSC1	-0.61366	0.00029747
56155	TEX14	0.61232	0.00029831
9496	TBX4	-0.61252	0.00029904
158427	TSTD2	-0.61092	0.00030085
60625	DHX35	-0.61148	0.00030271
56474	CTPS2	-0.62166	0.00030425
55831	TMEM111	0.61068	0.00030552
55748	CNDP2	0.61811	0.00030654
4781	NFIB	0.61596	0.00030873
5058	PAK1	-0.61249	0.00030985
427	ASAH1	0.61875	0.0003108
2051	EPHB6	-0.61088	0.0003108
654	BMP6	0.6147	0.00031131
1163	CKS1B	-0.61653	0.00031319
81501	TM7SF4	0.62045	0.00031352
3916	LAMP1	0.60695	0.00031488
6804	STX1A	0.62034	0.00031633
4494	MT1F	-0.61261	0.00032078
83445	GSG1	0.61558	0.00032322
23774	BRD1	-0.60656	0.00032322
54498	SMOX	0.62247	0.00032381
595	CCND1	0.6096	0.00032441
22932	POMZP3	-0.60944	0.00032473
4886	NPY1R	0.60722	0.00032602
332	BIRC5	-0.61024	0.00032625
1107	CHD3	-0.60603	0.00032658
22832	KIAA1009	-0.61421	0.00032666
3303	HSPA1A	0.61997	0.0003278
5819	PVRL2	0.61913	0.00033444
5090	PBX3	-0.60708	0.00033814
4139	MARK1	0.60353	0.0003391
55872	PBK	-0.61055	0.00034091
23252	OTUD3	-0.60695	0.00034136
55781	RIOK2	-0.60352	0.00034192
79056	PRRG4	-0.61247	0.00034389
79960	PHF17	-0.60631	0.00034484
85459	KIAA1731	-0.60933	0.00034588
9354	UBE4A	-0.60374	0.00034615
29911	HOOK2	-0.60506	0.00034713
64779	MTHFSD	-0.60717	0.00034735
83937	RASSF4	-0.60871	0.00034907
10388	SYCP2	-0.606	0.00034932
4674	NAP1L2	0.60301	0.00035081
79894	ZNF672	-0.60855	0.00035398
7368	UGT8	-0.61022	0.00035604
80262	C16orf70	0.60465	0.00035734
30850	CDR2L	-0.60454	0.00036047
2012	EMP1	0.61142	0.0003646
55860	ACTR10	0.6007	0.00036478
79671	NLRX1	-0.6022	0.00036482
83464	APH1B	-0.60712	0.00036937
60481	ELOVL5	0.60912	0.00037224
23468	CBX5	-0.60647	0.00037235
10123	ARL4C	0.60176	0.00037815
51569	UFM1	0.59988	0.00038185
90233	ZNF551	-0.60447	0.00038383
10765	KDM5B	-0.60246	0.00038451
1937	EEF1G	-0.60231	0.00038594
7704	ZBTB16	-0.6026	0.00038594
23241	PACS2	-0.60018	0.00039149
6491	STIL	-0.60772	0.00039441
93643	TJAP1	-0.59963	0.00039712
567	B2M	0.60169	0.00039963
23392	KIAA0368	0.59806	0.00040232
10490	VTI1B	-0.60629	0.00040476
22937	SCAP	-0.60044	0.00040536
84126	ATRIP	-0.60874	0.00040706
56945	MRPS22	0.60252	0.00040792
114882	OSBPL8	0.59712	0.00040862
54726	OTUD4	0.59838	0.00041537
22982	DIP2C	0.6006	0.0004176
5629	PROX1	0.59717	0.00041792
10787	NCKAP1	0.5961	0.00041902
51098	IFT52	-0.59796	0.00041902
84159	ARID5B	0.60183	0.00041902
656	BMP8B	-0.59767	0.00041942
80219	COQ10B	0.60447	0.00042045
9467	SH3BP5	0.60587	0.00042217
8202	NCOA3	0.60215	0.00042221
23471	TRAM1	0.59846	0.000429
51490	C9orf114	-0.59618	0.00042906
10972	TMED10	0.59945	0.00043566
55103	RALGPS2	-0.59751	0.00043608
10010	TANK	0.60089	0.00043828
79930	DOK3	-0.59433	0.0004408
5414	2004-09-01	0.59796	0.00044142
7443	VRK1	-0.59583	0.00044209
26233	FBXL6	-0.59395	0.00044525
27436	EML4	0.60376	0.00044807
23607	CD2AP	0.6006	0.00044897
25790	CCDC19	0.59609	0.00045329
8318	CDC45	-0.59454	0.00045972
23033	DOPEY1	-0.59525	0.00045996
202	AIM1	-0.60236	0.00046165
91298	C12orf29	-0.59847	0.00046265
64940	STAG3L4	-0.59281	0.00046291
23654	PLXNB2	-0.59335	0.00046499
8887	TAX1BP1	0.59287	0.00046545
2290	FOXG1	0.59192	0.00046882
7770	ZNF227	-0.59151	0.00046991
56890	MDM1	-0.59406	0.00047379
3340	NDST1	0.59041	0.00047503
51179	HAO2	0.59155	0.00047611
55893	ZNF395	-0.58962	0.00047683
7984	ARHGEF5	0.59064	0.00047773
3832	KIF11	-0.59515	0.00047791
92595	ZNF764	-0.59198	0.00047957
7073	TIAL1	-0.59264	0.00047994
23765	IL17RA	-0.58923	0.00048432
55388	MCM10	-0.59469	0.00048572
4040	LRP6	-0.5913	0.00048727
6590	SLPI	-0.58952	0.00049334
7840	ALMS1	-0.59114	0.0004952
29923	HILPDA	-0.59946	0.00049589
2539	G6PD	0.59834	0.0004963
5338	PLD2	-0.59676	0.00049643
6839	SUV39H1	-0.58934	0.00049675
55361	PI4K2A	0.59904	0.00049675
4548	MTR	-0.58758	0.00049675
51026	GOLT1B	0.58929	0.00049894
23098	SARM1	-0.59078	0.00050095
23515	MORC3	0.58756	0.00050122
10451	VAV3	0.588	0.00050242
6272	SORT1	-0.59768	0.00050298
3386	ICAM4	-0.58789	0.00050298
9993	DGCR2	-0.58685	0.00050539
51555	PEX5L	0.59496	0.00050542
553	AVPR1B	0.59326	0.00050688
57326	PBXIP1	-0.59968	0.00050905
158	ADSL	-0.59	0.00051386
2348	FOLR1	-0.59037	0.00051604
167	CRISP1	0.58588	0.00051604
752014	CEMP1	-0.58782	0.00052369
5308	PITX2	-0.58713	0.00052774
660	BMX	-0.58504	0.00052853
10491	CRTAP	-0.59058	0.00053836
51284	TLR7	-0.60301	0.00053923
404093	CUEDC1	0.58758	0.00053923
1509	CTSD	0.58699	0.00053943
64746	ACBD3	0.58998	0.00053973
1845	DUSP3	0.59009	0.0005414
53373	TPCN1	-0.59684	0.00054214
6282	S100A11	0.58394	0.00054233
23326	USP22	-0.58588	0.0005476
10363	HMG20A	-0.58561	0.00054805
8697	CDC23	-0.5854	0.0005518
10051	SMC4	-0.58848	0.0005559
9124	PDLIM1	0.58371	0.00055762
3859	KRT12	0.58469	0.00055864
5079	PAX5	0.59828	0.00056031
23480	SEC61G	0.58519	0.00056031
1511	CTSG	-0.59496	0.00056092
645644	FLJ42627	-0.58335	0.00056329
27101	CACYBP	-0.58263	0.00056536
9167	COX7A2L	-0.58249	0.00056844
10556	RPP30	-0.58418	0.00057062
23363	OBSL1	-0.5807	0.00057165
80319	CXXC4	0.58259	0.00057165
638	BIK	-0.59039	0.00057165
10155	TRIM28	-0.58657	0.00057202
10724	MGEA5	-0.58669	0.00057228
8220	DGCR14	-0.58256	0.00057385
54807	ZNF586	-0.58311	0.000575
9973	CCS	-0.58184	0.0005751
23338	PHF15	-0.60211	0.0005751
5540	PPYR1	0.58188	0.0005751
7251	TSG101	0.5869	0.00058382
151011	2010-09-01	0.58362	0.00059054
5998	RGS3	-0.58056	0.0005944
7733	ZNF180	-0.58186	0.00059525
56833	SLAMF8	0.5898	0.00059819
1906	EDN1	0.58045	0.00059869
54876	DCAF16	-0.58296	0.00060578
56894	AGPAT3	0.57819	0.00060866
55435	AP1AR	0.57895	0.00060915
51077	FCF1	-0.58056	0.00061307
6398	SECTM1	0.59395	0.00061375
65122	PRAMEF2	0.5792	0.00061635
26999	CYFIP2	-0.58079	0.00061635
7041	TGFB1I1	-0.57955	0.00061635
80324	PUS1	-0.57969	0.00062039
56993	TOMM22	-0.58231	0.00062566
4232	MEST	-0.5787	0.00062664
80122	YSK4	0.57917	0.00062664
10516	FBLN5	-0.58075	0.00062715
55454	CSGALNACT2	0.58124	0.00063014
55746	NUP133	-0.57866	0.00063089
6419	SETMAR	-0.58147	0.00063321
6687	SPG7	-0.57688	0.00063537
7574	ZNF26	-0.5807	0.00063737
51780	KDM3B	-0.57826	0.00063756
9898	UBAP2L	-0.57707	0.00063936
55190	NUDT11	0.57864	0.00064024
80144	FRAS1	0.58142	0.00064024
8288	EPX	0.58268	0.00064024
79078	C1orf50	-0.57546	0.00064164
29924	EPN1	-0.57716	0.00064164
9138	ARHGEF1	-0.57749	0.000643
10193	RNF41	-0.58061	0.00064433
319	APOF	0.57766	0.00064515
9071	CLDN10	-0.57643	0.00064676
6809	STX3	0.5807	0.0006495
23043	TNIK	0.57747	0.00064989
433	ASGR2	-0.57739	0.00065562
81624	DIAPH3	-0.58047	0.00065562
8292	COLQ	-0.58088	0.00065899
10152	ABI2	-0.58178	0.00066006
79701	C17orf101	0.5757	0.00066008
84661	DPY30	-0.57562	0.00066008
80063	ATF7IP2	-0.58525	0.00066265
2047	EPHB1	0.58281	0.00066981
79077	DCTPP1	-0.57644	0.0006712
5196	PF4	0.5785	0.0006757
147	ADRA1B	0.58464	0.00068918
23322	RPGRIP1L	-0.57278	0.00069258
9732	DOCK4	0.58311	0.0006962
113177	IZUMO4	-0.57309	0.00070298
3717	JAK2	0.57781	0.00070311
6596	HLTF	-0.58449	0.00070435
1794	DOCK2	-0.57908	0.00070435
440026	TMEM41B	0.5723	0.00070435
5119	CHMP1A	0.57245	0.00070586
2262	GPC5	0.57332	0.00070706
2733	GLE1	-0.57566	0.00071428
64132	XYLT2	-0.57644	0.000721
9294	S1PR2	0.57785	0.00072791
80757	TMEM121	-0.57059	0.00073079
51460	SFMBT1	-0.57535	0.0007316
4828	NMB	0.58095	0.0007317
55754	TMEM30A	0.57703	0.0007317
114932	MRFAP1L1	-0.57369	0.00073371
912	CD1D	-0.57129	0.00073597
84436	ZNF528	-0.5747	0.00073638
56242	ZNF253	-0.57471	0.00073732
4821	NKX2-2	0.56975	0.00073792
29959	NRBP1	0.57851	0.00074025
65095	KRI1	-0.56929	0.00074025
8289	ARID1A	-0.57215	0.00074542
55802	DCP1A	0.57233	0.00074596
8754	ADAM9	0.57827	0.00074821
22873	DZIP1	-0.5715	0.00074967
7031	TFF1	0.57181	0.00075328
5481	PPID	0.57036	0.00076143
10933	MORF4L1	0.57478	0.00077132
23361	ZNF629	-0.56958	0.00078028
6375	XCL1	0.56752	0.00078089
6352	CCL5	0.56996	0.00078353
3643	INSR	-0.57391	0.00078357
4234	METTL1	0.57108	0.00078425
140801	RPL10L	-0.5693	0.00078544
8061	FOSL1	0.57437	0.00079469
50848	F11R	0.57107	0.00080081
4481	MSR1	0.57783	0.0008055
10215	OLIG2	0.57439	0.0008107
7536	SF1	-0.56639	0.00081178
51281	ANKMY1	-0.56963	0.00081293
6768	ST14	0.57015	0.00081411
7092	TLL1	0.5718	0.00081525
51510	CHMP5	0.57889	0.00082036
9353	SLIT2	0.56585	0.00082435
7422	VEGFA	0.57309	0.00082678
[truncated: 912 more rows]

## Sheet: thp1 pathways
Maps	Total	p-value	FDR	In Data	Network Objects from Active Data
Role of CD8+ Tc1 cells in COPD	44	2.0097e-10	2.8196e-07	21	CD69, IL-15, JAK2, MIG, IL-18R1, IP10, IL-18, STAT4, CCL2, Antileukoproteinase 1, T-bet, CX3CR1, c-Jun, MMP-12, CCR5, Leptin receptor, MIP-1-alpha, Cathepsin S, Perforin, CXCR3, TNF-alpha
Immune response_IL-5 signaling via JAK/STAT	57	1.73281e-09	1.21557e-06	23	JAK2, c-IAP2, Amphiregulin, CISH, DUSP5, Survivin, Syntenin 1, NF-kB1 (p105), c-Fos, JunB, IL-8, c-Jun, MKP-1, SOCS1, VEGF-A, AID, Calgizzarin, LPPL, CD24, Bcl-6, c-Myc, Mcl-1, Pim-1
Development_WNT signaling pathway. Part 2	53	1.30482e-08	4.69752e-06	21	GSK3 beta, Survivin, PPAR-beta(delta), PYGO1, Fra-1, FRAT1, NRSF, APC protein, Lef-1, c-Jun, TAB1, CHIBBY, VEGF-A, Cyclin D1, SNAIL1, ITF2, RUVBL2, Vimentin, c-Myc, TAK1(MAP3K7), RUVBL1
Development_EPO-induced Jak-STAT pathway	36	1.33928e-08	4.69752e-06	17	Epo receptor, Shc, JAK2, CISH, GRB2, APS, Lyn, XIAP, SOCS3, SOCS1, c-Fes, ERK2 (MAPK1), c-Src, c-Myc, Epo, ERK1 (MAPK3), Pim-1
HGF receptor (Met) and MSP receptor (RON) signaling pathways in SCLC	43	5.19475e-08	1.37739e-05	18	HGF, p38alpha (MAPK14), PAX5, Rb protein, GRB2, GAB1, PKR, MEK3(MAP2K3), MEK6(MAP2K6), PDGF-A, VEGF-A, MSP, MSP receptor (RON), Alpha adducin, HGF receptor (Met), c-Src, mTOR, CDK1 (p34)
Autocrine Somatotropin signaling in breast cancer	39	5.92449e-08	1.37739e-05	17	DNMT3B, p38alpha (MAPK14), PDF, Shc, JAK2, PAX5, CISH, C/EBP zeta, GRB2, MEK3(MAP2K3), VEGFR-1, VEGF-A, Cyclin D1, Catalase, c-Src, c-Myc, Podoplanin
Androgen receptor activation and downstream signaling in Prostate cancer	110	6.90831e-08	1.37739e-05	31	Androgen receptor, Shc, Rb protein, ADAM9, GRB2, GAB1, NCOA3 (pCIP/SRC3), FRS2beta, IL-8, N-Ras, SCAP, IGF-1 receptor, SGK1, VEGF-A, Cyclin D1, Relaxin 1, FEN1, ERK2 (MAPK1), APP, Bak, SPRY2, ESR2, HNF3-alpha, ER81, c-Src, c-Myc, ADAM17, ERK1 (MAPK3), FGFR1, Prosaposin, VIL2 (ezrin)
TGF-beta signaling via kinase cascades in breast cancer	58	8.37481e-08	1.37739e-05	21	COX-2 (PTGS2), p38alpha (MAPK14), Shc, Amphiregulin, RelA (p65 NF-kB subunit), Survivin, GRB2, c-Fos, NF-kB1 (p50), IL-8, XIAP, MEK3(MAP2K3), MEK6(MAP2K6), c-Jun, TAB1, TAB2, TWIST1, c-Src, ADAM17, TAK1(MAP3K7), TNF-alpha
Prolactin/ JAK2 signaling in breast cancer	24	8.8357e-08	1.37739e-05	13	SPHK1, JAK2, GSK3 beta, CISH, GAB1, CAML, c-Myb, Cyclin D1, PAK1, Bcl-6, c-Src, STAT5B, Prolactin
Immune response_HMGB1/TLR signaling pathway	36	1.04497e-07	1.3987e-05	16	p38alpha (MAPK14), RelA (p65 NF-kB subunit), HMGB1, MyD88, IL-8, MEK3(MAP2K3), MEK6(MAP2K6), TAB1, IRF7, IL1RN, TAB2, UEV1A, MIP-1-alpha, TAK1(MAP3K7), TNF-alpha, RAGE
Cell cycle_Role of APC in cell cycle regulation	32	1.09663e-07	1.3987e-05	15	CDC18L (CDC6), CKS1, Nek2A, RASSF1, CDC20, MAD2a, BUBR1, Tome-1, Aurora-B, Kid, CDC25A, BUB1, PLK1, Securin, CDK1 (p34)
IGF family signaling in colorectal cancer	60	1.64246e-07	1.9203e-05	21	COX-2 (PTGS2), 4E-BP1, Shc, GSK3 beta, RelA (p65 NF-kB subunit), GRB2, c-Fos, CDC25C, IL-8, E2F1, c-Myb, c-Jun, IGF-1 receptor, MNK2(GPRK7), VEGF-A, Cyclin D1, ERK2 (MAPK1), Rad51, ERK1 (MAPK3), mTOR, FosB
Cell cycle progression in Prostate Cancer	39	4.02444e-07	4.03306e-05	16	Androgen receptor, 4E-BP1, Cyclin A1, JAK2, GSK3 beta, Rb protein, c-Fos, E2F1, CDC25B, c-Jun, Cyclin D1, CDC25A, STAT5B, Prolactin, mTOR, CDK1 (p34)
Signal transduction_PTMs (ubiquitination and phosphorylation) in TNF-alpha-induced NF-kB signaling	39	4.02444e-07	4.03306e-05	16	SPHK1, c-IAP2, RelA (p65 NF-kB subunit), NF-kB1 (p105), NF-kB1 (p50), MAP3K3, c-IAP1, UBE2D3, RIPK1, TAB1, TRADD, TAB2, UEV1A, ADAM17, TAK1(MAP3K7), TNF-alpha
Leptin signaling in colorectal cancer	44	4.88732e-07	4.57127e-05	17	JAK2, GSK3 beta, RelA (p65 NF-kB subunit), Survivin, c-Fos, IL-8, Cyclin E, c-Jun, VEGF-A, Cyclin D1, Leptin receptor, Cyclin B1, c-Src, c-Myc, ADAM17, mTOR, CDK1 (p34)
ERBB family and HGF signaling in gastric cancer	54	5.78957e-07	4.74256e-05	19	HGF, COX-2 (PTGS2), Shc, JAK2, Amphiregulin, GSK3 beta, GRB2, c-Fos, IL-8, MEK3(MAP2K3), MEK6(MAP2K6), c-Jun, HB-EGF, VEGF-A, Cyclin D1, ERK2 (MAPK1), HGF receptor (Met), c-Myc, ERK1 (MAPK3)
Transcription_Role of heterochromatin protein 1 (HP1) family in transcriptional silencing	40	6.08454e-07	4.74256e-05	16	TIF1-beta, Rb protein, Cyclin A2, Cyclin E, E2F1, Mi-2 alpha, DNMT1, HDAC4, CDC25A, HDAC1, MBD3, HDAC5, HP1 beta, HP1 alpha, Suv39H1, CDK1 (p34)
Role of IGH translocations in multiple myeloma	40	6.08454e-07	4.74256e-05	16	FGFR3, c-Maf, Rb protein, MafB, E2F1, RhoE, VEGF-A, Cyclin D1, CCR1, HDAC1, WHSC1, LSD1, NOTCH2, p107, c-Myc, MRF-1
Prolactin/ ERK signaling in breast cancer	36	7.316e-07	5.13217e-05	15	SPHK1, Shc, JAK2, GSK3 beta, GRB2, c-Fos, JunB, CAML, c-Jun, Cyclin D1, PAK1, c-Src, c-Myc, NEK3, Prolactin
Cell cycle_The metaphase checkpoint	36	7.316e-07	5.13217e-05	15	HZwint-1, Survivin, Nek2A, CENP-A, CDC20, MAD2a, BUBR1, INCENP, Rod, Aurora-B, HEC, BUB1, HP1 alpha, PLK1, AF15q14
Immune response_Innate immune response to RNA viral infection	28	9.01021e-07	6.01968e-05	13	MDA-5, IL-8, RIPK1, TBK1, LGP2, IRF7, IRF3, TANK, VISA, TLR7, TRADD, RIG-I, TLR3
Neurogenesis_NGF/ TrkA MAPK-mediated signaling	105	1.0192e-06	6.43172e-05	28	SPHK1, TY3H, Shc, MATK, ERK5 (MAPK7), GRB2, c-Fos, NF-kB1 (p50), APS, JunB, Fra-1, CalDAG-GEFII, N-Ras, SAC, MEK3(MAP2K3), MEK6(MAP2K6), c-Jun, HB-EGF, SGK1, Cyclin D1, M-Ras, C3G, SHB, p107, c-Src, RIT, SH2B, FosB
Some pathways of EMT in cancer cells	51	1.08779e-06	6.43172e-05	18	4E-BP1, Shc, JAK2, GSK3 beta, RelA (p65 NF-kB subunit), GRB2, Endothelin-1, Lef-1, TAB1, PDGF-A, SNAIL1, TRADD, TWIST1, DDX5, c-Src, TAK1(MAP3K7), mTOR, TNF-alpha
Development_YAP/TAZ-mediated co-regulation of transcription	56	1.10022e-06	6.43172e-05	19	p63, Survivin, PML, RHAMM, Endothelin-1, UFO, Lef-1, FOXM1, TEF-1, VEGF-A, SMAD1, Cyclin D1, SNAIL1, SMAD4, CTGF, TWIST1, Catalase, c-Myc, YAP1 (YAp65)
Transcription_Epigenetic regulation of gene expression	57	1.49618e-06	8.39658e-05	19	DNMT3B, HBOA, Tip60, SUV39H2, PLU-1, MOZ, UTX, MYST1, GCN5, DNMT1, EZH2, HDAC4, HDAC1, HDAC3, MORF, SMCY, LSD1, Suv39H1, G9a
Cell cycle_Initiation of mitosis	26	2.5872e-06	0.000139609	12	Wee1, Cyclin B2, CDC25C, CDC25B, FOXM1, KNSL1, AP-2A, Cyclin B1, c-Myc, PLK1, CDK1 (p34), CDK7
Immune response_IL-1 signaling pathway	44	2.73283e-06	0.000142006	16	COX-2 (PTGS2), p38alpha (MAPK14), Heme oxygenase 1, Endothelin-1, MyD88, IL-8, c-Jun/c-Jun, MEK3(MAP2K3), MEK6(MAP2K6), c-Jun, TAB1, TAB2, IRF1, UEV1A, TAK1(MAP3K7), TNF-alpha
Interleukins-induced inflammatory response in asthmatic airway fibroblasts	35	3.08986e-06	0.000154824	14	CCL5, COX-2 (PTGS2), GRO-2, p38alpha (MAPK14), VCAM1, RelA (p65 NF-kB subunit), c-Fos, ICAM1, CCL2, IL-8, c-Jun, CIKS, MGF, IL-17 receptor
Immune response_IL-18 signaling	60	3.57952e-06	0.000168275	19	COX-2 (PTGS2), IL-18R1, VCAM1, c-Fos, IL-18, ICAM1, MyD88, CCL2, IL-8, MEK3(MAP2K3), MEK6(MAP2K6), c-Jun, TAB1, TAB2, p67-phox, Fibronectin, c-Src, TAK1(MAP3K7), TNF-alpha
Epigenetic alterations in ovarian cancer	82	3.656e-06	0.000168275	23	DNMT3B, STAR, FGFR3, Bax, HOXA10, PARP-1, RASSF1, Dlec1, APC protein, CDC20, SUZ12, MGMT, DNMT1, EZH2, Aurora-B, SNAIL1, HDAC1, HDAC3, TWIST1, LSD1, ESR2, CTCF, FGFR1
Apoptosis and survival_Role of IAP-proteins in apoptosis	31	3.71813e-06	0.000168275	13	c-IAP2, Bax, Survivin, Apaf-1, c-IAP1, tBid, XIAP, HtrA2, TRADD, Cyclin B1, CDK1 (p34), Bid, TNF-alpha
Cigarette smoke-induced proliferation, metaplasia and survival of airway epithelial cells	50	3.90381e-06	0.000171158	17	p38alpha (MAPK14), Filaggrin, ERK5 (MAPK7), Amphiregulin, GRB2, c-Fos, JunD, Fra-1, MMP-1, c-Jun, Cyclin D1, PAK1, Bik, c-Src, Fra-2, ADAM17, FosB
Cigarette smoke-induced inflammatory signaling in airway epithelial cells	36	4.59058e-06	0.000195169	14	COX-2 (PTGS2), C5aR, p38alpha (MAPK14), Amphiregulin, RelA (p65 NF-kB subunit), GRB2, ICAM1, MSR1, IL-8, C5a, sICAM1, HB-EGF, c-Src, TNF-alpha
Ligand-independent activation of Androgen receptor in Prostate Cancer	67	5.52892e-06	0.000221671	20	Androgen receptor, Tip60, Shc, JAK2, GSK3 beta, GRB2, GAB1, NCOA3 (pCIP/SRC3), FRS2beta, N-Ras, IGF-1 receptor, Cyclin D1, HDAC1, ERK2 (MAPK1), DDX5, c-Myc, STAT5B, ERK1 (MAPK3), Prolactin, FGFR1
Development_Transcription regulation of granulocyte development	32	5.68792e-06	0.000221671	13	MAD, JAK2, E2F1, SOCS3, c-Myb, Lactoferrin, G-CSF receptor, Myeloblastin, c-Fes, p67-phox, Lysozyme, c-Myc, PERM
Cell cycle_Start of DNA replication in early S phase	32	5.68792e-06	0.000221671	13	CDC18L (CDC6), MCM3, CDC7, MCM5, MCM4, Cyclin E, E2F1, MCM10, MCM2, Cdt1, HP1 alpha, DRF1, CDC45L
Regulation and signaling of HGF receptor (Met) and MSP receptor (RON) in lung cancer	73	6.20805e-06	0.000235403	21	HGF, COX-2 (PTGS2), p38alpha (MAPK14), Shc, PAX5, GSK3 beta, Rb protein, GRB2, c-Fos, GAB1, MEK3(MAP2K3), MEK6(MAP2K6), c-Jun, PDGF-A, VEGF-A, MSP, MSP receptor (RON), Alpha adducin, HGF receptor (Met), c-Src, CDK1 (p34)
IL-6 signaling in colorectal cancer	37	6.7052e-06	0.000247563	14	JAK2, Bax, Survivin, ICAM1, Cyclin E, USP7, SOCS3, DNMT1, Cyclin D1, HDAC1, Cyclin B1, c-Myc, ADAM17, CDK1 (p34)
Inhibition of apoptosis in gastric cancer	42	7.24497e-06	0.000254117	15	HGF, c-IAP2, Bax, RUNX3, Apaf-1, c-IAP1, tBid, XIAP, HtrA2, PAK1, HGF receptor (Met), Mcl-1, Bim, XAF1, Bid
Development_Growth hormone signaling via PI3K/AKT and MAPK cascades	42	7.24497e-06	0.000254117	15	p38alpha (MAPK14), 4E-BP1, Shc, JAK2, GSK3 beta, C/EBP zeta, GRB2, c-Fos, JunB, MEK3(MAP2K3), c-Jun, ERK2 (MAPK1), c-Src, ADAM17, mTOR
Notch signaling in breast cancer	53	9.56157e-06	0.000314726	17	NOTCH2 (2ICD), HEY1, Bax, Survivin, HEYL, MAML1, NOXA, HEY2, VEGF-A, Cyclin D1, Jagged2, TFF1, Cyclin B1, NOTCH2, c-Myc, Mcl-1, ADAM17
Development_Differentiation of white adipocytes	53	9.56157e-06	0.000314726	17	p38alpha (MAPK14), Shc, HIVEP2, Rb protein, GRB2, Resistin, Insulin receptor, XIAP, TAB1, SMAD1, HDAC3, SMAD4, INSIG1, RIP140, p107, TAK1(MAP3K7), Factor D
Immune response_TLR5, TLR7, TLR8 and TLR9 signaling pathways	48	1.0024e-05	0.000314726	16	TLR5, NF-kB1 (p105), MyD88, IL-8, MEK3(MAP2K3), MEK6(MAP2K6), c-Jun, TAB1, IRF7, TLR7, TLR8, TAB2, IRF1, UEV1A, TAK1(MAP3K7), TNF-alpha
Chemokines in inflammation in adipose tissue and liver in obesity, type 2 diabetes and metabolic syndrome X	48	1.0024e-05	0.000314726	16	CD8 alpha, CCL5, L-selectin, VCAM1, CD14, ICAM1, CCL2, IL-8, PSGL-1, CX3CR1, CCR5, MIP-1-alpha, CD163, CD36, CD1c, TNF-alpha
Apoptosis and survival_TNFR1 signaling pathway	43	1.00994e-05	0.000314726	15	c-IAP2, Bax, Apaf-1, c-IAP1, tBid, XIAP, RIPK1, c-Jun, HtrA2, jBid, TRADD, FLASH, GCK(MAP4K2), Bid, TNF-alpha
Development_Regulation of epithelial-to-mesenchymal transition (EMT)	64	1.03189e-05	0.000314726	19	HGF, HEY1, RelA (p65 NF-kB subunit), Endothelin-1, E2A, ZO-1, Lef-1, c-Jun, Sno-N, PDGF-A, Oncostatin M, TGIF, SNAIL1, TWIST1, HGF receptor (Met), Fibronectin, Vimentin, FGFR1, TNF-alpha
FGF2 signaling in melanoma	39	1.36558e-05	0.000407641	14	Shc, FGFR3, GRB2, Fra-1, MMP-1, N-Ras, Syndecan-4, VEGF-A, SPRY2, Fibronectin, c-Src, Syndecan-2, FGFR1, CDK1 (p34)
Role of histone modificators in progression of multiple myeloma	30	1.58041e-05	0.000452515	12	Rb protein, UTX, E2F1, SMRT, N-Ras, EZH2, Cyclin D1, HDAC1, HDAC3, Jagged2, WHSC1, Suv39H1
Development_G-CSF-induced myeloid differentiation	30	1.58041e-05	0.000452515	12	JAK2, Rb protein, E2F1, CalDAG-GEFII, SOCS3, c-Jun, Lactoferrin, G-CSF receptor, Myeloblastin, c-Myc, GFI-1, PERM
Mechanisms of resistance to EGFR inhibitors in lung cancer	45	1.89406e-05	0.000513792	15	HGF, 4E-BP1, Shc, Survivin, GRB2, GAB1, IGF-1 receptor, SNAIL1, ERK2 (MAPK1), HGF receptor (Met), Fibronectin, Vimentin, c-Src, ERK1 (MAPK3), mTOR
Role of fibroblasts and keratinocytes in the elicitation phase of allergic contact dermatitis	26	1.90429e-05	0.000513792	11	CCL5, GRO-2, CCL20, IP10, CCL2, IL-8, CCR5, IL-17 receptor, CXCR3, IL8RB, TNF-alpha
DNA damage_ATM / ATR regulation of G2 / M checkpoint	26	1.90429e-05	0.000513792	11	p38alpha (MAPK14), PLK3 (CNK), Chk2, Chk1, NFBD1, Wee1, CDC25C, CDC25B, Claspin, ATRIP, CDK1 (p34)
Multiple myeloma (general schema)	18	2.15875e-05	0.000562706	9	FGFR3, c-Maf, MafB, N-Ras, VEGF-A, Cyclin D1, WHSC1, MIP-1-alpha, c-Myc
Mitogenic action of ErbB2 in breast cancer	56	2.1658e-05	0.000562706	17	Cyclin A1, Shc, GSK3 beta, GRB2, LMO4, c-Fos, SMAD7, Cyclin E, Cyclin G2, Cyclin D1, PAK1, Cullin 3, Cyclin B1, ER81, c-Src, c-Myc, mTOR
Signal transduction_NF-kB activation pathways	51	2.38383e-05	0.000608094	16	c-IAP2, NF-kB2 (p100), RelA (p65 NF-kB subunit), NF-kB1 (p105), NF-kB1 (p50), MyD88, NF-kB2 (p52), c-IAP1, MALT1, RIPK1, TAB1, TRADD, RelB (NF-kB subunit), TAB2, TAK1(MAP3K7), TNF-alpha
SCAP/SREBP Transcriptional Control of Cholesterol and FA Biosynthesis	46	2.55153e-05	0.000639249	15	GGPS1, GSK3 beta, HMGCS1, SCD, ERG1, ACACB, Resistin, HMDH, SCAP, FDFT1, INSIG1, MVK, DHCR7, IDI1, TNF-alpha
Immune response_Role of PKR in stress-induced antiviral cell response	57	2.80026e-05	0.000684452	17	p38alpha (MAPK14), RelA (p65 NF-kB subunit), MyD88, PKR, TARBP2, IL-8, MEK6(MAP2K6), c-Jun, IRF7, IRF3, TAB2, TRIF (TICAM1), IRF1, TLR3, c-Myc, TAK1(MAP3K7), TNF-alpha
G protein-coupled receptors signaling in lung cancer	74	2.82952e-05	0.000684452	20	CCL5, PGE2R4, GRP-R, Amphiregulin, RelA (p65 NF-kB subunit), SSTR2, c-Fos, LPA1 receptor, Endothelin-1, CNR1, IL-8, GALR2, HB-EGF, VEGF-A, Cyclin D1, CCR5, Galanin, c-Src, ADAM17, IL8RB
Brca1 in ovarian cancer	27	2.92256e-05	0.000694974	11	Bax, PARP-1, BRIP1, PML, NF-kB1 (p105), c-IAP1, XIAP, c-Jun, GPR56, Bard1, RAP80
Mitogenic action of ESR1 (membrane) in breast cancer	47	3.40235e-05	0.000779165	15	Shc, Chk1, GSK3 beta, c-Fos, Cyclin E, HB-EGF, IGF-1 receptor, SGK1, Cyclin D1, ERK2 (MAPK1), TOPBP1, c-Src, c-Myc, Claspin, STAT5B
The role of KEAP1/NRF2 pathway in skin sensitization	32	3.40871e-05	0.000779165	12	Thioredoxin, Heme oxygenase 1, CCR7, IL-18, MyD88, IL-8, ERK2 (MAPK1), MafF, TXNRD1, NRF2, ERK1 (MAPK3), TNF-alpha
Immune response_IL-3 signaling via JAK/STAT, p38, JNK and NF-kB	93	3.48724e-05	0.000779165	23	CD69, JAK2, CISH, Survivin, c-Fos, ICAM1, Cyclin A2, Lyn, SOCS3, MEK3(MAP2K3), MKP-1, SOCS1, Oncostatin M, Cyclin D1, HDAC1, Cyclin B1, Bcl-6, Fibronectin, c-Src, c-Myc, Mcl-1, Ephrin-B2, Pim-1
EGFR family signaling in pancreatic cancer	75	3.49875e-05	0.000779165	20	COX-2 (PTGS2), Shc, JAK2, Rb protein, Survivin, GRB2, c-Fos, Cyclin E, N-Ras, MLK2(MAP3K10), c-Jun, HB-EGF, BFL1, VEGF-A, Cyclin D1, PAK1, p67-phox, c-Src, c-Myc, mTOR
Stromal-epithelial interaction in Prostate Cancer	42	3.58431e-05	0.000785747	14	HGF, Keratin 17, Androgen receptor, FGF7, c-Jun, PDGF-A, IGF-1 receptor, SNAIL1, SMAD4, Hic-5/ARA55, HGF receptor (Met), Fibronectin, Vimentin, FGFR1
Inhibition of WNT5A-dependent non-canonical pathway in colorectal cancer	19	3.73586e-05	0.00080637	9	ROR2, FZD2, ROR-alpha, APC protein, Lef-1, c-Jun, Cyclin D1, c-Myc, TAK1(MAP3K7)
Apoptotic pathways and resistance to apoptosis in lung cancer cells	53	4.06306e-05	0.000850818	16	c-IAP2, Bax, Survivin, Apaf-1, c-IAP1, tBid, XIAP, RIPK1, CYLD, BFL1, HDAC1, TRADD, Mcl-1, FGFR1, Bid, TNF-alpha
TLRs-mediated IFN-alpha production by plasmacytoid dendritic cells in SLE	53	4.06306e-05	0.000850818	16	4E-BP1, SSH3, HMGB1, MyD88, LL37, TAB1, La protein, IRF7, 4E-BP2, TLR7, TAB2, Pim-1, TAK1(MAP3K7), mTOR, Ro52, RAGE
Mechanisms of drug resistance in SCLC	70	4.17969e-05	0.000862368	19	Bax, GSK3 beta, VCAM1, RelA (p65 NF-kB subunit), Survivin, CD81, Apaf-1, c-IAP1, tBid, XIAP, TOP2 alpha, IGF-1 receptor, VEGF-A, Cyclin D1, MGF, Fibronectin, Rad51, mTOR, Bid
Release of pro-inflammatory mediators and elastolytic enzymes by alveolar macrophages in COPD	28	4.37817e-05	0.00087751	11	CHI3L1, Cathepsin L, RelA (p65 NF-kB subunit), IP10, CCL2, MMP-1, IL-8, MMP-12, MIP-1-alpha, Cathepsin S, TNF-alpha
Th1 and Th17 cells in an autoimmune mechanism of emphysema formation in smokers	28	4.37817e-05	0.00087751	11	MIG, CD80, CCL20, IP10, ROR-alpha, MMP-12, IRF7, CD28, CCR5, IL-17 receptor, CXCR3
Main genetic and epigenetic alterations in lung cancer	48	4.49324e-05	0.000887889	15	DNMT3B, HGF, Rb protein, RASSF1, E2F1, MGMT, IGF-1 receptor, VEGF-A, DNMT1, Cyclin D1, MSP, HDAC1, MSP receptor (RON), HGF receptor (Met), c-Myc
Autophagy_Autophagy	33	4.8694e-05	0.000910903	12	APG16L1, MAP1LC3B, Endophilin B1, MyD88, GATE-16, APG10, AMBRA1, Rubicon, APG12, mTOR, FIP200, ULK1
Influence of multiple myeloma cells on bone marrow stromal cells	33	4.8694e-05	0.000910903	12	COX-2 (PTGS2), FGFR3, CD80, VCAM1, RelA (p65 NF-kB subunit), NF-kB1 (p50), ICAM1, c-Rel (NF-kB subunit), VEGF-A, Jagged2, FGFR1, TNF-alpha
NK cells in allergic contact dermatitis	33	4.8694e-05	0.000910903	12	CCL5, MIG, CCL20, IP10, ICAM1, CCL2, CCR5, IRF1, Perforin, IL-2, CXCR3, TNF-alpha
Immune response_ETV3 affect on CSF1-promoted macrophage differentiation	33	4.8694e-05	0.000910903	12	GRB2, c-Fos, MSR1, ETV3, SMRT, c-Jun, ETS2, N-CoR, HDAC5, CSF1, c-Myc, CDK1 (p34)
Neutrophil chemotaxis in asthma	38	4.98527e-05	0.000920307	13	CCL5, C5aR, GRO-2, CCL2, IL-8, C5a, VEGFR-1, CCR1, LTBR1, MIP-1-alpha, GRO-3, IL8RB, CCL7
Development_EGFR signaling pathway	71	5.1762e-05	0.000936759	19	p38alpha (MAPK14), Shc, JAK2, Bax, Amphiregulin, GSK3 beta, PARP-1, GRB2, c-Fos, MLK2(MAP3K10), c-Jun, MKP-1, HB-EGF, MKP-2, PAK1, ERK2 (MAPK1), c-Src, c-Myc, ERK1 (MAPK3)
Immune response_HSP60 and HSP70/ TLR signaling pathway	54	5.24077e-05	0.000936759	16	CD69, CD80, CD14, NF-kB1 (p105), ICAM1, MyD88, IL-8, MEK3(MAP2K3), MEK6(MAP2K6), c-Jun, TAB1, CD83, TAB2, UEV1A, TAK1(MAP3K7), TNF-alpha
Role of activation of WNT signaling in the progression of lung cancer	77	5.2747e-05	0.000936759	20	SFRP4, GSK3 beta, ROR2, FZD2, Survivin, RUNX3, FZD5, APC protein, Lef-1, LRP6, SUZ12, FZD1, FZD3, VEGF-A, EZH2, Cyclin D1, SFRP1, c-Myc, FZD7, RUVBL1
Neutrophil resistance to apoptosis in COPD and proresolving impact of lipid mediators	60	5.80145e-05	0.00101743	17	Bax, MAP3K3, Apaf-1, c-IAP1, tBid, XIAP, MEK3(MAP2K3), MEK6(MAP2K6), RIPK1, TRADD, p67-phox, Bak, LTBR1, Mcl-1, PERM, Bid, TNF-alpha
Activation of TNF-alpha-dependent pro-tumoral effect in colorectal cancer	49	5.87966e-05	0.00101841	15	COX-2 (PTGS2), c-IAP2, VCAM1, RelA (p65 NF-kB subunit), GRB2, IP10, NF-kB1 (p50), ICAM1, CCL2, TRAF1, IL-8, RIPK1, TRADD, TAK1(MAP3K7), TNF-alpha
Immune response_IL-6 signaling pathway via JAK/STAT	72	6.37817e-05	0.00108456	19	COX-2 (PTGS2), JAK2, CISH, GRB2, c-Fos, JunD, JunB, ICAM1, CCL2, Insulin receptor, SOCS3, c-Jun, SOCS1, VEGF-A, IRF1, RacGAP1, Mcl-1, ADAM17, mTOR
Abnormalities in cell cycle in SCLC	29	6.41613e-05	0.00108456	11	Rb protein, E2F2, CKS1, Cyclin E, E2F1, Cyclin D1, Aurora-B, Cyclin B1, c-Myc, CDK1 (p34), Cyclin E2
Apoptosis and survival_Caspase cascade	34	6.84153e-05	0.0011427	12	Bax, NUMA1, PARP-1, Apaf-1, tBid, XIAP, RIPK1, Lamin A/C, IGF-1 receptor, TRADD, Bid, TNF-alpha
Development_Growth factors in regulation of oligodendrocyte precursor cell proliferation	67	7.66096e-05	0.00126451	18	HGF, SPHK1, Shc, Vitronectin, FGFR3, GSK3 beta, FGF18, GRB2, c-Fos, Lyn, PLP1, PDGF-A, IGF-1 receptor, Cyclin D1, HGF receptor (Met), Fibronectin, FGFR1, mTOR
Mast cell migration in asthma	73	7.82112e-05	0.00127593	19	CCL5, C5aR, MIG, Vitronectin, CCR7, IP10, CCL2, I-TAC, IL-8, C5a, VEGFR-1, VEGF-A, CCR1, MGF, LTBR1, MIP-1-alpha, Fibronectin, CXCR3, FGFR1
Apo-2L(TNFSF10)-induced apoptosis in melanoma	45	8.47942e-05	0.00135189	14	Bax, RelA (p65 NF-kB subunit), PARP-1, NF-kB1 (p50), Apaf-1, IL-8, tBid, XIAP, RIPK1, TRADD, Bak, ATF-6 alpha (50kDa), XAF1, Bid
Development_EPO-induced MAPK pathway	45	8.47942e-05	0.00135189	14	Syk, Epo receptor, Shc, JAK2, GRB2, SOS2, c-Fos, Lyn, N-Ras, c-Jun, PAK1, MGF, C3G, Epo
IFN-gamma and Th2 cytokines-induced inflammatory signaling in normal and asthmatic airway epithelium	40	9.14825e-05	0.00142085	13	CCL5, JAK2, MIG, IP10, ICAM1, CCL2, I-TAC, IL-8, SOCS3, SOCS1, IRF1, Fibronectin, CXCR3
Transition of HCC cells to invasive and migratory phenotype	40	9.14825e-05	0.00142085	13	DNMT3B, GSK3 beta, c-Fos, MMP-1, MMP-14, DNMT1, SNAIL1, HDAC1, TWIST1, Vimentin, c-Src, STAT5B, ADAM17
Inter-cellular relations in COPD (general schema)	30	9.21575e-05	0.00142085	11	MIG, RelA (p65 NF-kB subunit), IP10, CCL2, I-TAC, IL-8, CTGF, Perforin, CXCR3, IL8RB, TNF-alpha
Cell cycle_Cell cycle (generic schema)	21	9.86446e-05	0.00148815	9	Rb protein, E2F2, CDC25C, Cyclin E, E2F1, CDC25B, CDC25A, p107, CDK1 (p34)
Development_Role of G-CSF in hematopoietic stem cell mobilization	21	9.86446e-05	0.00148815	9	C5aR, Cathepsin G, ICAM1, C5a, Carboxypeptidase M, MMP-14, G-CSF receptor, DPP4, GFI-1
Immune response_TLR2 and TLR4 signaling pathways	57	0.000107605	0.00160606	16	COX-2 (PTGS2), TLR1, CD14, NF-kB1 (p105), MyD88, IL-8, TLR6, MEK3(MAP2K3), MEK6(MAP2K6), c-Jun, TAB1, TAB2, UEV1A, TAK1(MAP3K7), CD36, TNF-alpha
SLE genetic marker-specific pathways in B cells	100	0.000116709	0.00172361	23	Syk, IRF8, Shc, BANK, PAX5, Ikaros, GRB2, CalDAG-GEFIII, NOX4, Lyn, RIFK, ATF-6 alpha (90kDa), CD22, IRF9, TLR7, p67-phox, Bak, Bcl-6, c-Myc, ATF-6 beta, ATF-6 alpha (50kDa), IL-2, TNF-alpha
Signal transduction_PTMs (phosphorylation) in TNF-alpha-induced NF-kB signaling	41	0.000121741	0.00177919	13	RelA (p65 NF-kB subunit), RIPK1, TAB1, TBK1, AZI2, TRADD, TAB2, c-Src, ADAM17, Pim-1, TAK1(MAP3K7), NF-kB p65/p65, TNF-alpha
Eosinophil chemotaxis in asthma	64	0.000140195	0.00202777	17	CCL5, C5aR, Histamine H4 receptor, CCL20, IP10, CCL1, IL-8, CCL8, C5a, VEGFR-1, VEGF-A, CCR1, LTBR1, MIP-1-alpha, CXCR3, IL8RB, CCL7
Signal transduction_JNK pathway	47	0.00014327	0.00203039	14	HPK1(MAP4K1), MAP3K2 (MEKK2), GRB2, JunD, MAP3K3, MLK2(MAP3K10), GLK(MAP4K3), c-Jun, TRADD, GCKR(MAP4K5), ZPK(MAP3K12), TAK1(MAP3K7), GCK(MAP4K2), TNF-alpha
Development_TGF-beta-dependent induction of EMT via MAPK	47	0.00014327	0.00203039	14	p38alpha (MAPK14), Shc, GRB2, c-Fos, NOX4, Endothelin-1, MEK3(MAP2K3), MEK6(MAP2K6), c-Jun, SNAIL1, Fibronectin, Vimentin, c-Src, TAK1(MAP3K7)
Cell cycle_Role of 14-3-3 proteins in cell cycle regulation	22	0.000152099	0.00213395	9	Chk2, Chk1, Wee1, HUS1, CDC25C, CDC25B, CDC25A, TAK1(MAP3K7), CDK1 (p34)
Effect of H. pylori infection on apoptosis in gastric epithelial cells	53	0.000158615	0.0021412	15	COX-2 (PTGS2), c-IAP2, Bax, PARP-1, Apaf-1, c-IAP1, tBid, Lamin A/C, NOXA, PGES, TRADD, Bak, Mcl-1, Bid, TNF-alpha
IL-6 signaling in breast cancer cells	53	0.000158615	0.0021412	15	Shc, JAK2, RelA (p65 NF-kB subunit), Survivin, GRB2, IP10, c-Fos, NF-kB1 (p50), GAB1, Cyclin D1, SNAIL1, TWIST1, Vimentin, c-Myc, Mcl-1
EGFR signaling pathway in lung cancer	53	0.000158615	0.0021412	15	HGF, COX-2 (PTGS2), Shc, JAK2, Amphiregulin, GRB2, c-Fos, c-Jun, VEGF-A, Cyclin D1, HGF receptor (Met), c-Src, Mcl-1, ADAM17, mTOR
Transcription targets of Androgen receptor involved in Prostate Cancer	42	0.000160247	0.0021412	13	Androgen receptor, ADAM9, IL-8, SCAP, VEGF-A, Cyclin D1, Relaxin 1, APP, ER81, c-Myc, ADAM17, Prosaposin, VIL2 (ezrin)
IL-1 signaling in melanoma	42	0.000160247	0.0021412	13	COX-2 (PTGS2), GRO-2, VCAM1, IL-18, ICAM1, MyD88, CCL2, MMP-1, IL-8, c-Jun, VEGF-A, PM17, GRO-3
Immune response_Oncostatin M signaling via MAPK in human cells	37	0.00017374	0.0022996	12	Shc, GRB2, c-Fos, CCL2, MMP-1, LDLR, MEK3(MAP2K3), c-Jun, LIFR, Oncostatin M, ERK2 (MAPK1), ERK1 (MAPK3)
Apoptosis and survival_Granzyme B signaling	32	0.000180169	0.00236241	11	LAMP1, NUMA1, PARP-1, Apaf-1, tBid, Lamin B1, Lamin A/C, Mcl-1, Perforin, FGFR1, Bid
Common mechanisms of Th17 cell migration	48	0.000183762	0.00236531	14	CCL5, MIG, CCL20, VCAM1, IP10, ICAM1, CCL2, I-TAC, PSGL-1, CCL8, CCR5, MIP-1-alpha, CXCR3, CCL7
Bacterial infections in CF airways	48	0.000183762	0.00236531	14	Cathepsin L, TLR1, TLR5, JAK2, CD14, MyD88, IL-8, TBK1, IRF3, TRIF (TICAM1), IRF1, Cathepsin S, Cathepsin B, TNF-alpha
Immune response_IL-17 signaling pathways	60	0.000208066	0.00265378	16	COX-2 (PTGS2), JAK2, CCL20, GSK3 beta, c-Fos, ICAM1, CCL2, MMP-1, IL-8, MEK3(MAP2K3), MEK6(MAP2K6), c-Jun, CIKS, IL-17 receptor, TAK1(MAP3K7), CCL7
Canonical WNT signaling pathway in colorectal cancer	66	0.000210672	0.00266282	17	SFRP4, GSK3 beta, FZD2, Survivin, APC protein, Lef-1, c-Myb, LRP6, FZD1, VEGF-A, Cyclin D1, SFRP1, Leptin receptor, HGF receptor (Met), c-Myc, FZD7, PLD2
Action of GSK3 beta in bipolar disorder	23	0.000227692	0.00280878	9	Heme oxygenase 1, Bax, GSK3 beta, APC protein, Lef-1, Cyclin D1, HDAC1, NRF2, c-Myc
Immune response_MIF-mediated glucocorticoid regulation	23	0.000227692	0.00280878	9	COX-2 (PTGS2), VCAM1, c-Fos, ICAM1, MMP-1, IL-8, c-Jun, IL-2, TNF-alpha
Immune response_Role of integrins in NK cells cytotoxicity	38	0.000230919	0.00280878	12	Shc, VCAM1, GRB2, c-Fos, ICAM1, IL-8, Lyn, MEK3(MAP2K3), PAK1, ERK2 (MAPK1), Fibronectin, ERK1 (MAPK3)
Cytoskeleton remodeling_TGF, WNT and cytoskeletal remodeling	111	0.000230939	0.00280878	24	4E-BP1, Shc, Vitronectin, GSK3 beta, PPAR-beta(delta), GRB2, FRAT1, Vinculin, XIAP, MEK3(MAP2K3), DOCK1, c-Jun, TAB1, VEGF-A, Cyclin D1, LIMK2, PAK1, ERK2 (MAPK1), Fibronectin, c-Src, c-Myc, ERK1 (MAPK3), TAK1(MAP3K7), mTOR
Development_PEDF signaling	49	0.000233749	0.00280878	14	NF-kB p50/p50, c-IAP2, RelA (p65 NF-kB subunit), NF-kB1 (p50), JunD, JunB, Fra-1, c-IAP1, BFL1, VEGF-A, PEDF-R (iPLA2-zeta), MIP-1-alpha, Fra-2, TNF-alpha
Development_BMP signaling	33	0.000245907	0.00280878	11	BMP6, Gremlin, SMAD7, SMURF2, XIAP, MEK3(MAP2K3), MEK6(MAP2K6), TAB1, SMAD1, SMAD4, TAK1(MAP3K7)
Apoptosis and survival_Regulation of Apoptosis by Mitochondrial Proteins	33	0.000245907	0.00280878	11	Bax, Apaf-1, tBid, IGF-1 receptor, BFL1, NOXA, Bik, Bak, Mcl-1, Bim, Bid
Cell cycle_Spindle assembly and chromosome separation	33	0.000245907	0.00280878	11	NUMA1, Nek2A, CDC20, MAD2a, KNSL1, Aurora-B, HEC, Kid, CSE1L, Securin, CDK1 (p34)
Normal and pathological TGF-beta-mediated regulation of cell proliferation	33	0.000245907	0.00280878	11	Shc, GSK3 beta, GRB2, MEK3(MAP2K3), MEK6(MAP2K6), PDGF-A, Cyclin D1, SMAD4, DDX5, c-Src, c-Myc
Cell cycle_ESR1 regulation of G1/S transition	33	0.000245907	0.00280878	11	Rb protein, c-Fos, CKS1, NCOA3 (pCIP/SRC3), Cyclin E, E2F1, c-Jun, Cyclin D1, CDC25A, ERK2 (MAPK1), c-Myc
Mitogenic action of Estradiol / ESR1 (nuclear) in breast cancer	28	0.000247486	0.00280878	10	c-Fos, NCOA3 (pCIP/SRC3), Cyclin E, E2F1, Oct-1, Cyclin D1, CDC25A, CHD8, c-Myc, Cyclin E2
HGF signaling in pancreatic cancer	28	0.000247486	0.00280878	10	HGF, Shc, GRB2, c-Fos, GAB1, MMP-1, c-Jun, HGF receptor (Met), c-Src, c-Myc
Basophil migration in asthma	55	0.000249105	0.00280878	15	CCL5, C5aR, VCAM1, ICAM1, CCL2, IL-8, PSGL-1, CCL8, C5a, VEGF-A, CCR1, MIP-1-alpha, Fibronectin, IL8RB, CCL7
Signal transduction_mTORC1 downstream signaling	61	0.000256093	0.00280878	16	4E-BP1, GSK3 beta, G6PD, SCD, PDCD4, ACSL3, eIF4B, SGK1, VEGF-A, 4E-BP2, MVK, ULK2, TFEB, GRB10, SIN1, ULK1
TNF-alpha and IL-1 beta-mediated regulation of contraction and secretion of inflammatory factors in normal and asthmatic airway smooth muscle	67	0.000256253	0.00280878	17	CCL5, COX-2 (PTGS2), GRO-2, p38alpha (MAPK14), VCAM1, RelA (p65 NF-kB subunit), c-Fos, MyD88, CCL2, IL-8, c-Jun, HDAC4, PGES, c-Src, GRO-3, CCL7, TNF-alpha
Role of microRNAs in cell migration, survival and angiogenesis in colorectal cancer	67	0.000256253	0.00280878	17	COX-2 (PTGS2), PGE2R4, Fra-1, UFO, MMP-1, PDCD4, SOCS1, IGF-1 receptor, PBX3, VEGF-A, DNMT1, SMAD4, CTGF, SPRY2, FLI1, HGF receptor (Met), RhoB
Inflammatory mechanisms of pancreatic cancerogenesis	67	0.000256253	0.00280878	17	CCL5, COX-2 (PTGS2), JAK2, CCL20, RelA (p65 NF-kB subunit), c-Fos, ICAM1, MyD88, CCL2, IL-8, c-Jun, IL-32 (NK4), VEGF-A, IRF1, Mcl-1, IL8RB, TNF-alpha
Influence of smoking on activation of EGFR signaling in lung cancer cells	44	0.000269351	0.00288473	13	p38alpha (MAPK14), Shc, Amphiregulin, GRB2, c-Fos, Fra-1, MEK6(MAP2K6), c-Jun, ERK2 (MAPK1), Beta-1 adrenergic receptor, c-Src, ADAM17, ERK1 (MAPK3)
Role of TLR signaling in skin sensitization	44	0.000269351	0.00288473	13	CD14, MyD88, MAP3K3, MEK3(MAP2K3), MEK6(MAP2K6), RIPK1, TAB1, TBK1, IRF3, TAB2, TRIF (TICAM1), TAK1(MAP3K7), TNF-alpha
Apoptosis and survival_FAS signaling cascades	44	0.000269351	0.00288473	13	Bax, NUMA1, PARP-1, Apaf-1, c-IAP1, tBid, XIAP, RIPK1, Lamin A/C, HtrA2, FLASH, Bim, Bid
VEGF signaling in multiple myeloma	50	0.000294991	0.0030886	14	Shc, Plexin A1, VCAM1, VEGF-C, GRB2, ICAM1, VEGFR-1, VEGF-A, ERK2 (MAPK1), Fibronectin, c-Src, c-Myc, Mcl-1, ERK1 (MAPK3)
IGF-1 signaling in multiple myeloma	50	0.000294991	0.0030886	14	Shc, c-IAP2, Survivin, GRB2, XIAP, IGF-1 receptor, BFL1, VEGF-A, ERK2 (MAPK1), Fibronectin, ERK1 (MAPK3), Bim, mTOR, CDK1 (p34)
The role of PTEN and PI3K signaling in melanoma	50	0.000294991	0.0030886	14	Epo receptor, JAK2, GSK3 beta, Survivin, Apaf-1, N-Ras, XIAP, SNAIL1, TWIST1, Fibronectin, Mcl-1, Epo, Bim, mTOR
Role of Apo-2L(TNFSF10) in Prostate Cancer cell apoptosis	34	0.000330794	0.00343781	11	c-IAP2, Bax, Survivin, Apaf-1, c-IAP1, tBid, XIAP, RIPK1, TRADD, Bak, Bid
Cell cycle_Role of SCF complex in cell cycle regulation	29	0.000343972	0.00349705	10	Chk1, Wee1, CKS1, Cyclin E, E2F1, Cyclin D1, CDC25A, Cdt1, PLK1, CDK1 (p34)
Cigarette smoke-mediated regulation of NRF2-antioxidant pathway in airway epithelial cells	29	0.000343972	0.00349705	10	Heme oxygenase 1, GSTA1, G6PD, GSTO1, TALDO, Catalase, PRDX1, TXNRD1, NRF2, GSHR
Cigarette smoke-mediated attenuation of antibacterial and antivirus immune response	29	0.000343972	0.00349705	10	CCL5, RelA (p65 NF-kB subunit), IP10, ICAM1, IL-8, sICAM1, IRF9, IRF3, IRF1, TNF-alpha
IL-6 signaling in multiple myeloma	51	0.000369484	0.00372939	14	SPHK1, Shc, JAK2, GSK3 beta, Rb protein, GRB2, Lyn, E2F1, N-Ras, c-Jun, VEGF-A, Cyclin D1, Bcl-6, Mcl-1
Gamma-Secretase regulation of neuronal cell development and function	57	0.000380993	0.0037694	15	Tip60, GSK3 beta, betaAPPs, c-Fos, BACE1, Transgelin, APP-C99, N-CoR, Amyloid beta 40, TFCP2, TAB2, APP, Amyloid beta, ADAM17, APP-C59 (AICD)
Immune response_IL-15 signaling	63	0.000381507	0.0037694	16	IL-15, 4E-BP1, Shc, GRB2, c-Fos, UFO, IL-8, MEK6(MAP2K6), c-Myb, ERK2 (MAPK1), c-Src, c-Myc, Mcl-1, ADAM17, ERK1 (MAPK3), mTOR
Immune response_IL-4-induced regulators of cell growth, survival, differentiation and metabolism	63	0.000381507	0.0037694	16	Filaggrin, EGR2 (Krox20), Bax, CISH, MCM5, PGAR, MCM4, Cyclin E, SOCS3, SOCS1, MCM6, CDC25A, Bcl-6, c-Myc, Cathepsin V, GFI-1
Memory CD8+ T cells in allergic contact dermatitis	40	0.000394149	0.00386707	12	CCL5, IL-15, IL7RA, VCAM1, IL-7, CCR7, ICAM1, PSGL-1, T-bet, CCL27, IL-2, TNF-alpha
Gamma-secretase proteolytic targets	76	0.000427708	0.0041339	18	NOTCH2 (2ICD), ADAM9, alphaAPPs, BACE1, Ephrin-B2 (CTF2), Jagged2 (CTF2), APP-C99, APP-C83 (CTF), VEGFR-1, Amyloid beta 40, Jagged2, APP, NOTCH2, Jagged2 (CTF1), Ephrin-B2, ADAM17, APP-C59 (AICD), Amyloid beta 42
Plasminogen activators signaling in pancreatic cancer	35	0.000439025	0.0041339	11	HGF, Shc, RelA (p65 NF-kB subunit), GRB2, Nek2A, Fra-1, Annexin II, FOXM1, MMP-14, HB-EGF, HGF receptor (Met)
Immune response_Oncostatin M signaling via MAPK in mouse cells	35	0.000439025	0.0041339	11	Shc, GRB2, c-Fos, CCL2, MMP-1, LDLR, MEK3(MAP2K3), c-Jun, Oncostatin M, ERK2 (MAPK1), ERK1 (MAPK3)
NF-kB pathway in multiple myeloma	35	0.000439025	0.0041339	11	c-IAP2, NF-kB2 (p100), Survivin, NF-kB1 (p50), NF-kB2 (p52), c-IAP1, XIAP, IGF-1 receptor, CYLD, Cyclin D1, c-Myc
Th2 cytokine- and TNF-alpha-induced inflammatory response in asthmatic airway fibroblasts	35	0.000439025	0.0041339	11	CCL5, COX-2 (PTGS2), VCAM1, RelA (p65 NF-kB subunit), c-Fos, ICAM1, CCL2, IL-8, c-Jun, Oncostatin M, TNF-alpha
Development_Growth hormone signaling via STATs and PLC/IP3	35	0.000439025	0.0041339	11	JAK2, c-Fos, Fibrinogen beta, SOCS3, c-Jun, SOCS1, IRF1, C3G, c-Src, STAT5B, ADAM17
HGF signaling in colorectal cancer	64	0.000461945	0.0043074	16	HGF, COX-2 (PTGS2), Shc, GSK3 beta, GRB2, JunD, GAB1, XIAP, VEGF-A, Cyclin D1, Matriptase, HGF receptor (Met), c-Src, c-Myc, mTOR, VIL2 (ezrin)
Immune response_IL-33 signaling pathway	58	0.000466838	0.0043074	15	p38alpha (MAPK14), JAK2, VCAM1, RelA (p65 NF-kB subunit), ICAM1, MyD88, CCL2, IL-8, MEK3(MAP2K3), MEK6(MAP2K6), c-Jun, TAB1, TAB2, TAK1(MAP3K7), TNF-alpha
Transcription_Ligand-dependent activation of the ESR1/SP pathway	30	0.000469879	0.0043074	10	c-Fos, NCOA3 (pCIP/SRC3), TYSY, Cyclin E, LDLR, E2F1, VEGF-A, Cyclin D1, CDC25A, Cyclin E2
T cell generation in COPD	25	0.0004728	0.0043074	9	CD80, CCL20, CCR7, ICAM1, CCL2, CCL8, CD28, CD1c, CCL7
Inhibition of oligodendrocyte precursor cells differentiation by Wnt signaling in multiple sclerosis	25	0.0004728	0.0043074	9	GSK3 beta, FZD2, GLI-3, APC protein, Lef-1, OLIG2, FZD1, GLI-3R, FZD7
Immune response_B cell antigen receptor (BCR) pathway	110	0.000513543	0.0046484	23	Syk, HPK1(MAP4K1), Shc, STIM1, GSK3 beta, VCAM1, RelA (p65 NF-kB subunit), Rb protein, GRB2, c-Fos, NF-kB1 (p50), CalDAG-GEFIII, ICAM1, c-Rel (NF-kB subunit), MALT1, Lyn, CalDAG-GEFII, N-Ras, MEK3(MAP2K3), MEK6(MAP2K6), Fibronectin, TAK1(MAP3K7), mTOR
Sorafenib-induced inhibition of cell proliferation and angiogenesis in HCC	16	0.000519956	0.00467628	7	c-Fos, RASSF1, VEGFR-1, VEGF-A, Cyclin D1, ERK2 (MAPK1), ERK1 (MAPK3)
Stem cells_Stimulation of differentiation of mouse embryonic fibroblasts into adipocytes by extracellular factors	71	0.000534787	0.00474877	17	Shc, EGR2 (Krox20), HIVEP2, GRB2, DRIP130, Resistin, Insulin receptor, XIAP, LIF, TAB1, IGF-1 receptor, SMAD1, SMAD4, ERK2 (MAPK1), ERK1 (MAPK3), Factor D, mTOR
Stellate cells activation and liver fibrosis	71	0.000534787	0.00474877	17	GRO-2, Shc, GSK3 beta, GRB2, c-Fos, ICAM1, MyD88, CCL2, TRAF1, KLF6, RIPK1, Cyclin D1, TRADD, SMAD4, ERK2 (MAPK1), ERK1 (MAPK3), TNF-alpha
TGF-beta signaling via SMADs in breast cancer	47	0.000548411	0.00483912	13	Cyclin A1, NOX4, JunB, PGAR, ATF-3, IL-8, MMP-14, VEGF-A, SNAIL1, SMAD4, CTGF, TWIST1, JAM1
SLE genetic marker-specific pathways in antigen-presenting cells (APC)	84	0.000556572	0.00488044	19	IRF8, ICAM1, MyD88, STAT4, MDA-5, RFP, TBK1, IRF7, ATF-6 alpha (90kDa), IRF9, VISA, TLR7, TRIF (TICAM1), IRF1, ATF-6 beta, TAK1(MAP3K7), ATF-6 alpha (50kDa), Securin, TNF-alpha
Th17 cytokines in COPD	36	0.000575392	0.00498318	11	AHR, CD80, CCL20, IP10, ROR-alpha, CCL2, IL-8, MMP-12, CD28, IL-17 receptor, CXCR3
E-cadherin signaling and its regulation in gastric cancer	36	0.000575392	0.00498318	11	DNMT3B, HGF, Shc, GSK3 beta, GRB2, DNMT1, SNAIL1, VAV-3, TWIST1, HGF receptor (Met), c-Src
Neutrophil adhesion and transendothelial migration in asthma	31	0.000631749	0.00537234	10	L-selectin, VCAM1, ICAM1, HMGB1, IL-8, PSGL-1, C5a, ERK1 (MAPK3), TNF-alpha, RAGE
Stem cells_Inflammatory response in ischemia-reperfusion injury during myocardial infarction	21	0.000632323	0.00537234	8	C5aR, ICAM1, HMGB1, CCL2, IL-8, PSGL-1, C5a, TNF-alpha
Inhibition of tumor suppressive pathways in pancreatic cancer	21	0.000632323	0.00537234	8	Bax, Rb protein, PIDD, E2F1, Cyclin D1, SNAIL1, SMAD4, Rad51
Reproduction_Gonadotropin-releasing hormone (GnRH) signaling	72	0.000635644	0.00537234	17	p38alpha (MAPK14), Dynamin-1, PER1, GRB2, c-Fos, JunB, GnRH receptor, ATF-3, MEK3(MAP2K3), MEK6(MAP2K6), c-Jun, MKP-1, MKP-2, HDAC4, HDAC5, c-Src, FosB
Apoptosis and survival_Lymphotoxin-beta receptor signaling	42	0.000645519	0.00542313	12	Bax, NF-kB2 (p100), VCAM1, RelA (p65 NF-kB subunit), NF-kB1 (p50), NF-kB2 (p52), Apaf-1, c-IAP1, IL-8, c-Jun, RelB (NF-kB subunit), IL-2
Cell cycle_Regulation of G1/S transition (part 2)	26	0.000659131	0.00550453	9	GSK3 beta, RelA (p65 NF-kB subunit), Rb protein, c-Fos, Cyclin E, E2F1, c-Jun, Cyclin D1, p107
Signal transduction_PTMs in IL-12 signaling pathway	48	0.000683852	0.00567719	13	p38alpha (MAPK14), JAK2, RUNX3, IL-18, STAT4, T-bet, SOCS3, MEK6(MAP2K6), c-Jun, SOCS1, c-Myc, STAT5B, mTOR
Pro-oncogenic action of Estradiol/ Estrogen receptors in ovarian cancer	60	0.000688907	0.00568551	15	RelA (p65 NF-kB subunit), Survivin, c-Fos, Fra-1, Cyclin A2, NCOA3 (pCIP/SRC3), GnRH receptor, Cyclin E, ERK2 (MAPK1), Leptin receptor, TFF1, ESR2, Fibronectin, c-Src, c-Myc
Growth factors in regulation of oligodendrocyte precursor cells proliferation in multiple sclerosis	54	0.000696279	0.00571275	14	HGF, SPHK1, Shc, Vitronectin, FGFR3, GRB2, c-Fos, PLP1, PDGF-A, Cyclin D1, HGF receptor (Met), Fibronectin, FGFR1, mTOR
FGFR3 signaling in multiple myeloma	37	0.000745322	0.00607957	11	Shc, JAK2, FGFR3, GRB2, N-Ras, VEGF-A, ERK2 (MAPK1), MIP-1-alpha, Mcl-1, STAT5B, ERK1 (MAPK3)
Release of pro-inflammatory factors and proteases by alveolar macrophages in asthma	43	0.000814583	0.00653063	12	CCL5, GRO-2, MIG, IP10, Endothelin-1, CCL2, MMP-1, IL-8, IRF1, MIP-1-alpha, ADAM17, TNF-alpha
Development_Notch Signaling Pathway	43	0.000814583	0.00653063	12	p63, HEY1, c-Rel (NF-kB subunit), SMRT, MAML1, Manic fringe glycosyltransferase, GCN5, HEY2, N-CoR, HDAC1, Jagged2, ADAM17
FGF signaling in Prostate Cancer	43	0.000814583	0.00653063	12	Androgen receptor, Shc, FGFR3, FGF7, GRB2, c-Fos, GAB1, FRS2beta, ERK2 (MAPK1), SPRY2, ERK1 (MAPK3), FGFR1
DNA damage_ATM/ATR regulation of G1/S checkpoint	32	0.000837012	0.00659735	10	Chk2, Chk1, NFBD1, Cyclin E, CDC25A, Bard1, c-Myc, Claspin, Nibrin, ATRIP
Development_PDGF signaling via STATs and NF-kB	32	0.000837012	0.00659735	10	Shc, JAK2, RelA (p65 NF-kB subunit), GRB2, c-Fos, PKR, PDGF-A, c-Src, c-Myc, NF-kB p65/p65
Signal transduction_PTMs in IL-17-induced CIKS-dependent MAPK signaling pathways	32	0.000837012	0.00659735	10	NF-kB1 (p105), MAP3K3, MEK3(MAP2K3), MEK6(MAP2K6), TAB1, CIKS, TAB2, UEV1A, IL-17 receptor, TAK1(MAP3K7)
PGE2 pathways in cancer	55	0.000848973	0.00665424	14	COX-2 (PTGS2), PGE2R4, Amphiregulin, GSK3 beta, PPAR-beta(delta), Lef-1, VEGF-A, Cyclin D1, PGES, ERK2 (MAPK1), c-Src, c-Myc, ERK1 (MAPK3), TNF-alpha
Immune response_Role of HMGB1 in dendritic cell maturation and migration	27	0.00090133	0.00698984	9	IL-15, CD80, CCR7, IL-18, HMGB1, IL-8, IL-2, TNF-alpha, RAGE
TLR and EGFR-induced inflammatory signaling in normal and asthmatic airway epithelium	22	0.000906736	0.00698984	8	TLR5, IL-8, TLR6, HB-EGF, IRF3, TLR8, TLR3, ADAM17
Immune response_Oncostatin M signaling via JAK-Stat in human cells	22	0.000906736	0.00698984	8	JAK2, CCL2, MMP-1, SOCS3, LIFR, Oncostatin M, VEGF-A, Cyclin D1
Immune response _IFN gamma signaling pathway	56	0.00102895	0.00784572	14	JAK2, VCAM1, MCM5, ICAM1, PKR, SMAD7, MEK6(MAP2K6), SOCS1, IRF9, CSF1, IRF1, C3G, c-Src, c-Myc
MAPK-mediated proliferation of normal and asthmatic smooth muscle cells	56	0.00102895	0.00784572	14	p38alpha (MAPK14), Shc, Amphiregulin, Rb protein, c-Fos, LPA1 receptor, Endothelin-1, N-Ras, MKP-1, PDGF-A, HB-EGF, Cyclin D1, c-Src, FGFR1
Pro-inflammatory action of Gastrin in gastric cancer	50	0.00104012	0.00788808	13	COX-2 (PTGS2), GRO-2, p38alpha (MAPK14), Shc, RelA (p65 NF-kB subunit), GRB2, c-Fos, IL-8, MEK6(MAP2K6), c-Jun, HB-EGF, c-Src, TAK1(MAP3K7)
G-protein signaling_Regulation of CDC42 activity	33	0.00109401	0.00825216	10	NIP2, Zizimin 1, RhoGAP1, LyGDI, BCR, DEF6, DOCK6, RhoGAP5, FGFR1, VIL2 (ezrin)
Role of microRNAs in cell proliferation in colorectal cancer	69	0.00111831	0.00839034	16	PGE2R4, ERK5 (MAPK7), Rb protein, DTL (hCdt2), APC protein, c-Jun, RhoE, IGF-1 receptor, DNMT1, Cyclin D1, FLI1, SNX1, HGF receptor (Met), RhoB, c-Myc, Cyclin E2
Development_Role of proteases in hematopoietic stem cell mobilization	18	0.00120751	0.00898993	7	Cathepsin G, VCAM1, Carboxypeptidase M, MMP-14, DPP4, MGF, Fibronectin
Signal transduction_PTMs in IL-17-induced CIKS-dependent NF-kB signaling and mRNA stabilization	28	0.00121105	0.00898993	9	SFRS1 (SF2), USP25, TAB1, CIKS, TBK1, TAB2, UEV1A, IL-17 receptor, TAK1(MAP3K7)
Role of DNA methylation in progression of multiple myeloma	45	0.0012644	0.009277	12	SFRP4, IRF8, JAK2, APC protein, SOCS1, MGMT, DNMT1, Cyclin D1, Jagged2, SFRP1, TDG, Bim
KLF6 and regulation of KLF6 alternative splicing in HCC	23	0.00126889	0.009277	8	Shc, Bax, Rb protein, PARP-1, GRB2, SFRS1 (SF2), KLF6, Cyclin D1
Immune response_Function of MEF2 in T lymphocytes	51	0.00126955	0.009277	13	p38alpha (MAPK14), ERK5 (MAPK7), MAP3K2 (MEKK2), MAP3K3, MEK6(MAP2K6), c-Jun, CABIN1, MEF2A, HDAC4, HDAC1, HDAC5, LAT, IL-2

## Sheet: common DEGs ptb-dendri
EntrezID	Name	CombinedES	Pval
23318	ZCCHC11	-1.3963	0
23404	EXOSC2	-1.5845	0
11184	MAP4K1	-3.493	0
9352	TXNL1	1.1989	0
7049	TGFBR3	1.0702	0
5245	PHB	-2.3203	0
1102	RCBTB2	-1.5487	0
8676	STX11	3.9448	0
9656	MDC1	1.2907	0
9556	C14orf2	-1.8942	0
205	AK4	2.1497	0
4351	MPI	-1.278	0
3678	ITGA5	-1.8445	0
3710	ITPR3	1.6308	0
51439	FAM8A1	-2.1916	0
10732	TCFL5	-1.5621	0
2123	EVI2A	-3.479	0
864	RUNX3	3.9378	0
203069	R3HCC1	-1.8196	0
6749	SSRP1	-1.9148	0
9812	KIAA0141	-2.6514	0
10379	IRF9	2.474	0
1236	CCR7	5.1645	0
64061	TSPYL2	1.2086	0
10038	PARP2	-1.7215	0
366	AQP9	1.8217	0
6904	TBCD	-1.3742	0
4714	NDUFB8	-1.8608	0
10994	ILVBL	-2.3305	0
1806	DPYD	-2.9367	0
9392	TGFBRAP1	-1.2709	0
30000	TNPO2	2.6936	0
6188	RPS3	-1.6205	0
3735	KARS	1.6266	0
274	BIN1	-2.5959	0
1824	DSC2	2.1596	0
51573	GDE1	-3.2241	0
2869	GRK5	1.0965	0
1298	COL9A2	1.8989	0
374868	ATP9B	-1.309	0
11120	BTN2A1	1.9613	0
7050	TGIF1	3.9119	0
9637	FEZ2	-2.007	0
1955	MEGF9	-1.9769	0
7100	TLR5	-1.5279	0
868	CBLB	1.7572	0
6809	STX3	-3.0539	0
2647	BLOC1S1	-1.8193	0
3600	IL15	3.9146	0
9391	CIAO1	-1.6913	0
5720	PSME1	2.8672	0
830	CAPZA2	-2.7679	0
22926	ATF6	1.0896	0
23492	CBX7	-2.5475	0
4841	NONO	-2.6168	0
23015	GOLGA8A	-1.1801	0
8351	HIST1H3D	1.999	0
22821	RASA3	-1.6693	0
5533	PPP3CC	3.7384	0
3087	HHEX	-4.5426	0
4778	NFE2	-2.3185	0
55621	TRMT1	-2.224	0
81609	SNX27	-1.2775	0
23	ABCF1	2.2256	0
22882	ZHX2	3.12	0
3310	HSPA6	1.895	0
9997	SCO2	1.1952	0
9958	USP15	-1.9317	0
3660	IRF2	1.8081	0
6891	TAP2	2.3248	0
6788	STK3	1.0802	0
57134	MAN1C1	-1.4689	0
27348	TOR1B	2.8604	0
4758	NEU1	-1.2609	0
23203	PMPCA	-1.2343	0
23639	LRRC6	-1.283	0
3176	HNMT	-2.2817	0
1622	DBI	1.6515	0
475	ATOX1	1.8979	0
10404	CPQ	-2.2952	0
23424	TDRD7	3.7546	0
9533	POLR1C	-1.8279	0
8527	DGKD	-2.2186	0
10434	LYPLA1	-1.081	0
9886	RHOBTB1	-1.0624	3.23e-15
6507	SLC1A3	3.1116	3.63e-14
1213	CLTC	-1.0031	5.97e-14
23180	RFTN1	4.2971	9.33e-14
140890	SREK1	-0.99263	1.1e-13
23450	SF3B3	-0.982	2.01e-13
3417	IDH1	-2.7284	2.23e-13
9236	CCPG1	-0.97783	2.29e-13
55324	ABCF3	-0.94662	1.31e-12
3659	IRF1	5.0587	1.91e-12
23347	SMCHD1	0.93785	1.91e-12
23175	LPIN1	-0.93462	2.42e-12
26053	AUTS2	0.92898	2.99e-12
85236	HIST1H2BK	1.2749	3.12e-12
672	BRCA1	-0.92715	3.25e-12
147339	C18orf25	-0.92625	3.53e-12
22796	COG2	-1.2322	4.78e-12
2071	ERCC3	-0.91064	7.53e-12
103	ADAR	2.3931	9.56e-12
1432	MAPK14	-0.90629	1.03e-11
25844	YIPF3	-0.89795	1.46e-11
10797	MTHFD2	3.3365	1.82e-11
7064	THOP1	-0.88719	2.59e-11
8556	CDC14A	0.88635	2.71e-11
5860	QDPR	-1.7521	4.21e-11
6015	RING1	-0.87445	4.89e-11
11020	IFT27	-2.8566	9.01e-11
26094	DCAF4	-0.84433	2.16e-10
8312	AXIN1	-0.84297	2.31e-10
23523	CABIN1	-0.83941	2.72e-10
9039	UBA3	0.93826	3.34e-10
5690	PSMB2	2.7067	3.65e-10
3458	IFNG	0.82911	4.59e-10
6402	SELL	0.81839	7.22e-10
3899	AFF3	-0.81834	7.44e-10
90121	TSR2	0.81627	8.2e-10
4242	MFNG	-3.156	9.28e-10
113791	PIK3IP1	-0.81114	1.03e-09
10906	TRAFD1	4.7064	1.53e-09
8479	HIRIP3	-2.2509	1.53e-09
597	BCL2A1	3.2504	1.81e-09
6303	SAT1	4.086	1.89e-09
9517	SPTLC2	-1.3825	2.15e-09
10987	COPS5	-0.77559	5.55e-09
3240	HP	-0.77203	6.3e-09
81576	CCDC130	0.7713	6.78e-09
432	ASGR1	-2.6154	1.37e-08
2932	GSK3B	0.75395	1.42e-08
2219	FCN1	-0.7529	1.52e-08
27334	P2RY10	3.0654	2.38e-08
9528	TMEM59	-2.2113	2.55e-08
5051	PAFAH2	-0.74	2.6e-08
840	CASP7	4.7949	3.8e-08
925	CD8A	0.72708	4.76e-08
3953	LEPR	-0.72075	6.23e-08
8045	RASSF7	-3.1846	6.61e-08
8277	TKTL1	0.71934	6.68e-08
57711	ZNF529	-1.0061	7.56e-08
1318	SLC31A2	3.321	7.65e-08
5721	PSME2	4.3105	8.13e-08
1958	EGR1	-1.486	1.08e-07
5333	PLCD1	-2.2575	1.18e-07
50628	GEMIN4	2.0917	1.22e-07
6433	SFSWAP	-0.93295	1.29e-07
9802	DAZAP2	-0.67969	3.42e-07
50813	COPS7A	-1.1624	3.65e-07
5335	PLCG1	-0.67451	4.3e-07
23307	FKBP15	-2.5551	4.43e-07
81565	NDEL1	1.7591	5.14e-07
7298	TYMS	0.66877	5.53e-07
5902	RANBP1	-0.66604	6.1e-07
23098	SARM1	1.5871	8.17e-07
54541	DDIT4	1.3685	1.11e-06
9674	KIAA0040	0.94292	1.37e-06
1508	CTSB	-2.0585	1.42e-06
57154	SMURF1	0.64462	1.44e-06
65108	MARCKSL1	4.3956	1.59e-06
2710	GK	2.7851	1.68e-06
10591	C6orf108	-1.9375	1.77e-06
2180	ACSL1	3.5234	1.9e-06
2633	GBP1	2.8943	1.97e-06
4067	LYN	2.5248	2.08e-06
842	CASP9	-0.63386	2.16e-06
8819	SAP30	-1.6066	2.48e-06
6539	SLC6A12	4.0246	3e-06
8836	GGH	2.6416	3.27e-06
23344	ESYT1	-3.588	4.27e-06
1025	CDK9	1.8273	4.78e-06
3575	IL7R	4.141	5.55e-06
706	TSPO	-1.3252	5.67e-06
7453	WARS	2.4221	6.92e-06
3858	KRT10	-1.3869	7.22e-06
9535	GMFG	-4.2874	7.64e-06
8454	CUL1	2.2261	7.77e-06
2162	F13A1	-3.2785	7.97e-06
2184	FAH	-1.3755	8.28e-06
23191	CYFIP1	-1.4324	9.63e-06
2526	FUT4	3.0337	9.99e-06
10131	TRAP1	-1.7594	1.15e-05
55687	TRMU	-0.58798	1.21e-05
4299	AFF1	-1.6665	1.26e-05
4071	TM4SF1	4.322	1.48e-05
54107	POLE3	-2.9767	2.01e-05
8227	AKAP17A	0.57366	2.02e-05
3075	CFH	-0.57357	2.05e-05
8834	TMEM11	-0.57256	2.12e-05
1628	DBP	-1.9573	2.22e-05
25813	SAMM50	-1.8082	2.42e-05
914	CD2	-0.56726	2.5e-05
629	CFB	4.037	2.67e-05
5226	PGD	2.6053	2.83e-05
8934	RAB7L1	2.3373	2.88e-05
1200	TPP1	-2.5139	3.04e-05
4828	NMB	0.5619	3.05e-05
5058	PAK1	-3.8454	3.22e-05
4118	MAL	0.55842	3.49e-05
11342	RNF13	-2.0455	3.56e-05
3082	HGF	0.5545	3.97e-05
6821	SUOX	-1.7741	4.16e-05
5931	RBBP7	-1.74	4.41e-05
6827	SUPT4H1	-2.458	4.48e-05
3921	RPSA	-1.4015	5.09e-05
81887	LAS1L	-0.54526	5.45e-05
6641	SNTB1	0.94263	6.27e-05
6009	RHEB	0.53833	6.82e-05
54739	XAF1	0.5359	7.48e-05
9524	TECR	-2.7739	8.14e-05
51760	SYT17	-0.53169	8.74e-05
2720	GLB1	-1.025	0.00010033
7084	TK2	-2.9376	0.00010298
8481	OFD1	1.0627	0.00010557
5685	PSMA4	1.9036	0.00010913
6693	SPN	-3.9454	0.00011793
10978	CLP1	-0.82245	0.00012723
9086	EIF1AY	1.1053	0.00013997
23360	FNBP4	1.6013	0.00017113
11083	DIDO1	0.50796	0.00018786
9925	ZBTB5	3.1282	0.00019044
5547	PRCP	-3.0131	0.000195
10643	IGF2BP3	1.4699	0.00020166
3576	IL8	3.9753	0.00020405
23401	FRAT2	-3.4263	0.00020521
4502	MT2A	2.183	0.00022195
54475	NLE1	-0.50318	0.00022227
1880	GPR183	3.1641	0.00023985
4001	LMNB1	3.1381	0.00024529
770	CA11	-2.41	0.00025294
3108	HLA-DMA	-3.4293	0.00026592
84823	LMNB2	3.7984	0.00028032
355	FAS	1.451	0.00029121
5152	PDE9A	0.49179	0.00031156
4277	MICB	2.3963	0.00034455
8459	TPST2	-4.2803	0.00034767
7016	TESK1	-1.6121	0.0004086
11031	RAB31	-2.6351	0.00041865
221061	FAM171A1	0.48081	0.00044056
5791	PTPRE	-2.5951	0.00045862
25932	CLIC4	0.47938	0.00046468
25988	HINFP	1.2417	0.00046946
683	BST1	-1.0154	0.00050476
7439	BEST1	-1.7945	0.00050785
83752	LONP2	-1.5508	0.00051464
10981	RAB32	-1.3633	0.00053744
23225	NUP210	-1.7171	0.00057037
1942	EFNA1	1.1451	0.00065777
4929	NR4A2	1.5674	0.00069839
4709	NDUFB3	-0.46496	0.00070439
6832	SUPV3L1	-0.46463	0.00071808
6890	TAP1	4.2737	0.00072478
23673	STX12	-2.842	0.00073843
23246	BOP1	-1.8149	0.00079384
5394	EXOSC10	1.4969	0.00082417
3459	IFNGR1	-2.5369	0.00090856
2274	FHL2	-2.1532	0.00096369
11238	CA5B	-1.7643	0.00096863
921	CD5	0.87466	0.0010569
10235	RASGRP2	1.779	0.0011848
952	CD38	1.2585	0.001206
10899	JTB	-3.0494	0.001211
6046	BRD2	0.86203	0.0012196
8739	HRK	-1.0996	0.0012791
6575	SLC20A2	-1.3223	0.0012791
29851	ICOS	0.44374	0.0013085
10724	MGEA5	1.543	0.0014406
5423	POLB	0.43994	0.0014807
5603	MAPK13	2.2181	0.0015685
971	CD72	-0.43729	0.0015773
24138	IFIT5	1.5734	0.0016013
10873	ME3	-0.43686	0.0016108
1329	COX5B	-3.291	0.0017121
6709	SPTAN1	-1.8105	0.0017121
4048	LTA4H	-1.6879	0.0017537
663	BNIP2	-1.2424	0.0018967
9540	TP53I3	-1.3127	0.0019258
644	BLVRA	1.2802	0.0020456
8569	MKNK1	-4.202	0.0021954
4145	MATK	-4.1031	0.0022675
8935	SKAP2	-2.6873	0.0023193
2124	EVI2B	-1.062	0.0027949
1088	CEACAM8	-0.57958	0.0028137
9159	PCSK7	-2.2122	0.0029567
8349	HIST2H2BE	2.8598	0.0030587
11044	PAPD7	3.6478	0.0031099
2114	ETS2	2.9643	0.0031102
23082	PPRC1	1.3825	0.0031837
9139	CBFA2T2	-0.41126	0.0031941
4283	CXCL9	1.9963	0.0033226
8209	C21orf33	-0.78079	0.0033292
5016	OVGP1	-0.92779	0.0033495
786	CACNG1	0.40677	0.0035554
5698	PSMB9	1.7462	0.0035838
10608	MXD4	-2.583	0.0036489
10903	MTMR11	1.0459	0.003657
3627	CXCL10	2.0254	0.0040241
6773	STAT2	1.2871	0.0040358
3553	IL1B	4.6528	0.004046
22928	SEPHS2	-2.8714	0.0042537
9265	CYTH3	-1.1154	0.0044031
1108	CHD4	-0.76735	0.0044392
3428	IFI16	-2.3532	0.0045422
54504	CPVL	-4.2656	0.0048419
4683	NBN	3.8432	0.0050269
2625	GATA3	0.39311	0.0050459
5654	HTRA1	0.42223	0.0051155
374395	TMEM179B	-0.39236	0.0051354
7124	TNF	3.5147	0.0051628
55233	MOB1A	1.9763	0.0052822
1349	COX7B	-1.6787	0.0053728
5634	PRPS2	-1.6412	0.0054488
3702	ITK	1.0277	0.005507
10922	FASTK	-1.1481	0.0057231
10326	SIRPB1	-0.92157	0.0059163
10261	IGSF6	-2.8706	0.0059315
8650	NUMB	-1.2935	0.0059472
1039	CDR2	-1.7872	0.0059514
6036	RNASE2	0.38643	0.0059893
51382	ATP6V1D	-0.38537	0.0061104
7789	ZXDA	0.38476	0.0061448
9363	RAB33A	-3.2439	0.0066871
8893	EIF2B5	-0.38126	0.0067213
10403	NDC80	0.38083	0.0068091
9129	PRPF3	0.9655	0.0070508
829	CAPZA1	-0.37813	0.0072348
7508	XPC	-1.693	0.0079349
23076	RRP1B	-4.748	0.0079349
4013	VWA5A	-1.9766	0.0081454
9185	REPS2	-1.5244	0.0086267
92689	FAM114A1	-0.37257	0.009431
4688	NCF2	-4.8836	0.0095431
3430	IFI35	2.7195	0.0095444
8220	DGCR14	-0.36565	0.009768

## Sheet: common DEGs ptb-thp1
EntrezID	Name	CombinedES	Pval
91543	RSAD2	1.8752	0
3576	IL8	1.6386	0
51056	LAP3	1.9939	0
3437	IFIT3	1.7155	0
1236	CCR7	1.9552	0
64135	IFIH1	1.6152	0
3431	SP110	1.5571	0
3627	CXCL10	1.7402	0
55601	DDX60	1.7035	0
3434	IFIT1	1.7086	0
5610	EIF2AK2	1.6379	0
51131	PHF11	1.7661	0
5359	PLSCR1	1.6277	0
3433	IFIT2	1.5092	0
23586	DDX58	1.6024	0
6373	CXCL11	1.664	0
24138	IFIT5	1.7046	0
9447	AIM2	1.7454	0
8528	DDO	1.4486	0
8676	STX11	1.511	0
1230	CCR1	1.6207	0
2354	FOSB	1.9009	0
80152	CENPT	-1.604	0
10166	SLC25A15	-1.4313	0
23597	ACOT9	1.9298	0
3087	HHEX	-1.4095	0
10147	SUGP2	-1.4295	0
4283	CXCL9	1.4071	0
873	CBR1	1.6461	0
5383	PMS2P5	-1.4548	0
54809	SAMD9	1.386	1.51e-14
51513	ETV7	1.3606	1.51e-14
1514	CTSL1	1.3476	1.51e-14
3725	JUN	1.3479	1.51e-14
4615	MYD88	1.3573	2.81e-14
10964	IFI44L	1.3862	2.81e-14
51191	HERC5	1.3522	5.46e-14
23225	NUP210	-1.3055	6.72e-14
9249	DHRS3	1.3118	9.21e-14
23401	FRAT2	-1.2845	2.24e-13
10379	IRF9	1.2839	2.35e-13
23492	CBX7	-1.2838	3.17e-13
26505	CNNM3	-1.2532	5.21e-13
7096	TLR1	1.2675	5.21e-13
55969	C20orf24	1.2387	8.38e-13
10180	RBM6	-1.2343	1.08e-12
1153	CIRBP	-1.2294	1.67e-12
644	BLVRA	1.2305	1.76e-12
80746	TSEN2	-1.2277	2.47e-12
275	AMT	-1.2109	2.78e-12
10346	TRIM22	1.2243	6.24e-12
10410	IFITM3	1.2052	6.53e-12
3430	IFI35	1.2022	1.11e-11
7453	WARS	1.1744	1.32e-11
10561	IFI44	1.2001	1.56e-11
9446	GSTO1	1.1714	2.06e-11
58472	SQRDL	1.1624	2.56e-11
7124	TNF	1.162	2.63e-11
64108	RTP4	1.1556	6.07e-11
4600	MX2	1.1618	6.14e-11
54682	MANSC1	-1.1264	7.01e-11
348995	NUP43	-1.1276	7.35e-11
56731	SLC2A4RG	-1.1209	7.39e-11
7295	TXN	1.1087	1e-10
10641	NPRL2	-1.1311	1.31e-10
9656	MDC1	-1.1069	1.32e-10
11184	MAP4K1	-1.1073	1.75e-10
79707	NOL9	-1.0946	1.84e-10
55846	ITFG2	-1.0771	3.43e-10
11013	TMSB15A	-1.0745	3.44e-10
2041	EPHA1	-1.0704	4.23e-10
1192	CLIC1	1.0703	4.59e-10
10906	TRAFD1	1.077	4.96e-10
10581	IFITM2	1.086	5.77e-10
23178	PASK	-1.079	5.8e-10
4067	LYN	1.0705	6.36e-10
4683	NBN	1.056	7.84e-10
9997	SCO2	1.0711	8.32e-10
56851	C15orf24	1.0618	8.44e-10
9531	BAG3	1.0681	8.85e-10
274	BIN1	1.057	1.12e-09
7050	TGIF1	1.0543	1.13e-09
2180	ACSL1	1.0491	1.46e-09
54621	VSIG10	-1.0445	1.65e-09
727	C5	-1.0614	1.81e-09
8820	HESX1	1.0484	1.9e-09
8479	HIRIP3	-1.0256	2.42e-09
79970	ZNF767	-1.0226	2.55e-09
149076	ZNF362	-1.0097	3.36e-09
11314	CD300A	1.0288	3.37e-09
3075	CFH	1.0124	3.74e-09
9111	NMI	1.0131	4.28e-09
8519	IFITM1	1.0259	5.91e-09
4057	LTF	1.0039	6.13e-09
23126	POGZ	-0.99105	6.23e-09
432	ASGR1	-0.98791	6.93e-09
22994	AZI1	-0.98733	7.06e-09
79902	NUP85	-0.98795	9.33e-09
3659	IRF1	0.9945	9.63e-09
54069	MIS18A	-0.97365	1.06e-08
10181	RBM5	-0.98465	1.09e-08
1955	MEGF9	-0.98592	1.43e-08
83463	MXD3	-0.96992	1.61e-08
26509	MYOF	0.96776	1.77e-08
9905	SGSM2	-0.95799	2.03e-08
1819	DRG2	-0.94007	3.08e-08
864	RUNX3	0.94965	3.11e-08
171023	ASXL1	-0.93233	4.07e-08
23034	SAMD4A	0.92213	4.86e-08
9674	KIAA0040	0.92975	4.91e-08
56997	ADCK3	-0.92021	5.62e-08
10365	KLF2	0.93446	5.67e-08
79600	TCTN1	-0.9174	6.28e-08
6737	TRIM21	0.92563	6.63e-08
29100	TMEM208	0.92734	6.63e-08
3600	IL15	0.91587	6.87e-08
113791	PIK3IP1	-0.94071	7.23e-08
991	CDC20	-0.92259	8.08e-08
6402	SELL	0.9089	1.06e-07
55133	SRBD1	0.89417	1.19e-07
5116	PCNT	-0.89358	1.32e-07
29954	POMT2	-0.88915	1.45e-07
23404	EXOSC2	-0.88734	1.55e-07
58497	PRUNE	-0.89659	1.72e-07
11180	WDR6	-0.89214	1.75e-07
3575	IL7R	0.90069	1.76e-07
54739	XAF1	0.904	2.02e-07
10613	ERLIN1	-0.88345	2.98e-07
80237	ELL3	-0.866	3.33e-07
55884	WSB2	0.86136	3.53e-07
28962	OSTM1	0.86799	3.69e-07
597	BCL2A1	0.86973	3.83e-07
26152	ZNF337	-0.86472	4.19e-07
9812	KIAA0141	-0.85611	4.2e-07
55066	PDPR	-0.86477	4.61e-07
10221	TRIB1	0.88002	4.93e-07
1520	CTSS	0.85248	5.7e-07
23523	CABIN1	-0.8383	6.64e-07
51593	SRRT	-0.83907	7.04e-07
54475	NLE1	-0.83412	7.26e-07
11044	PAPD7	0.83457	7.84e-07
1844	DUSP2	0.82423	1.25e-06
2979	GUCA1B	-0.81685	1.36e-06
23673	STX12	0.82003	1.36e-06
9923	ZBTB40	-0.81793	1.42e-06
1475	CSTA	-0.81947	1.58e-06
11342	RNF13	0.81662	1.58e-06
4086	SMAD1	0.81121	1.58e-06
6303	SAT1	0.83012	1.65e-06
6732	SRPK1	-0.81632	1.75e-06
79064	TMEM223	-0.79421	2.5e-06
55423	SIRPG	-0.80174	2.51e-06
51292	GMPR2	-0.79555	2.6e-06
2201	FBN2	-0.80102	2.81e-06
30000	TNPO2	-0.79405	2.85e-06
10791	VAMP5	-0.79746	3.11e-06
23095	KIF1B	0.78197	3.41e-06
79706	PRKRIP1	-0.77999	3.75e-06
2222	FDFT1	0.78518	4.13e-06
60528	ELAC2	-0.77881	4.18e-06
9748	SLK	0.77536	4.24e-06
23529	CLCF1	0.79256	4.28e-06
604	BCL6	0.77476	4.33e-06
6283	S100A12	-0.77631	4.79e-06
634	CEACAM1	0.7767	5.08e-06
2322	FLT3	-0.77162	5.6e-06
9267	CYTH1	0.767	5.61e-06
11213	IRAK3	-0.77839	5.84e-06
25813	SAMM50	-0.76588	5.93e-06
9935	MAFB	0.77359	5.94e-06
23052	ENDOD1	0.77312	5.95e-06
23136	EPB41L3	0.76681	6.32e-06
80775	TMEM177	-0.7607	6.76e-06
8857	FCGBP	-0.75929	6.78e-06
4502	MT2A	0.76814	6.96e-06
3161	HMMR	-0.76051	7.29e-06
55288	RHOT1	-0.75863	7.5e-06
4688	NCF2	0.758	7.97e-06
81606	LBH	0.76442	7.99e-06
4205	MEF2A	0.75519	8.56e-06
55281	TMEM140	0.76347	9.6e-06
2993	GYPA	0.7446	1.01e-05
9212	AURKB	-0.74402	1.1e-05
11262	SP140	0.74398	1.1e-05
6046	BRD2	0.73949	1.21e-05
302	ANXA2	0.74522	1.24e-05
10333	TLR6	0.73716	1.28e-05
65057	ACD	-0.73467	1.28e-05
8187	ZNF239	-0.73897	1.36e-05
4092	SMAD7	0.73411	1.44e-05
10184	LHFPL2	0.73413	1.55e-05
27244	SESN1	-0.73453	1.63e-05
79786	KLHL36	-0.73358	1.66e-05
55803	ADAP2	0.73244	1.69e-05
9159	PCSK7	-0.71957	1.96e-05
4258	MGST2	-0.71856	2.04e-05
11020	IFT27	-0.71389	2.21e-05
2114	ETS2	0.71953	2.36e-05
55850	USE1	-0.7113	2.41e-05
6095	RORA	0.70915	2.93e-05
23066	CAND2	-0.70249	3.05e-05
10608	MXD4	-0.70457	3.06e-05
10235	RASGRP2	-0.7093	3.37e-05
5634	PRPS2	-0.70041	3.54e-05
683	BST1	-0.69912	3.57e-05
7424	VEGFC	0.69854	3.69e-05
566	AZU1	-0.70442	3.77e-05
933	CD22	0.7007	3.94e-05
26018	LRIG1	-0.69684	4.13e-05
1432	MAPK14	-0.69715	4.35e-05
23164	MPRIP	-0.6912	4.63e-05
55355	HJURP	-0.68821	5.4e-05
6888	TALDO1	0.682	5.86e-05
64343	AZI2	0.6797	6.07e-05
84939	MUM1	-0.679	6.09e-05
820	CAMP	-0.68591	6.09e-05
4353	MPO	-0.67789	6.11e-05
51167	CYB5R4	0.67384	6.14e-05
9265	CYTH3	0.67912	6.38e-05
23384	SPECC1L	-0.67374	6.66e-05
51207	DUSP13	0.66939	7.21e-05
10313	RTN3	-0.67141	7.26e-05
84942	WDR73	-0.6663	7.44e-05
3240	HP	-0.66528	7.94e-05
55833	UBAP2	-0.66451	7.97e-05
967	CD63	0.67147	8.07e-05
3082	HGF	-0.66791	8.13e-05
51573	GDE1	-0.66925	8.22e-05
4242	MFNG	-0.67433	9.35e-05
55687	TRMU	-0.65859	9.45e-05
4351	MPI	-0.65837	9.49e-05
2219	FCN1	-0.65377	0.00010365
10125	RASGRP1	0.66007	0.00010368
644096	SDHAF1	-0.65286	0.00011052
5657	PRTN3	-0.66162	0.00011179
6693	SPN	-0.65116	0.00011896
55165	CEP55	-0.64903	0.00011909
22926	ATF6	0.65214	0.00012407
9603	NFE2L3	0.65906	0.00012595
5052	PRDX1	0.64931	0.00012644
9797	TATDN2	0.64566	0.00012847
3490	IGFBP7	-0.646	0.00013285
4001	LMNB1	-0.65633	0.00013554
10342	TFG	0.64133	0.00014131
10326	SIRPB1	-0.64832	0.0001489
3735	KARS	0.63745	0.00015094
51203	NUSAP1	-0.64273	0.00015159
10403	NDC80	-0.64095	0.00015329
948	CD36	0.64789	0.00015646
306	ANXA3	-0.63851	0.00015806
10875	FGL2	0.63667	0.00016127
6821	SUOX	-0.63482	0.00018008
54737	MPHOSPH8	-0.63144	0.00018361
9929	JOSD1	0.63308	0.00018717
10871	CD300C	0.64049	0.00020248
10207	INADL	0.63329	0.00022293
22921	MSRB2	-0.63313	0.00022761
11072	DUSP14	0.63214	0.00023381
1434	CSE1L	-0.61961	0.0002386
23191	CYFIP1	0.62629	0.00024021
395	ARHGAP6	-0.62097	0.00026741
7016	TESK1	0.62708	0.00028268
5058	PAK1	-0.61249	0.00030985
23774	BRD1	-0.60656	0.00032322
79960	PHF17	-0.60631	0.00034484
10123	ARL4C	0.60176	0.00037815
90233	ZNF551	-0.60447	0.00038383
55893	ZNF395	-0.58962	0.00047683
6590	SLPI	-0.58952	0.00049334
5338	PLD2	-0.59676	0.00049643
6839	SUV39H1	-0.58934	0.00049675
23098	SARM1	-0.59078	0.00050095
6272	SORT1	-0.59768	0.00050298
57326	PBXIP1	-0.59968	0.00050905
660	BMX	-0.58504	0.00052853
51284	TLR7	-0.60301	0.00053923
1845	DUSP3	0.59009	0.0005414
6282	S100A11	0.58394	0.00054233
10155	TRIM28	-0.58657	0.00057202
10724	MGEA5	-0.58669	0.00057228
8220	DGCR14	-0.58256	0.00057385
23338	PHF15	-0.60211	0.0005751
56833	SLAMF8	0.5898	0.00059819
54876	DCAF16	-0.58296	0.00060578
80324	PUS1	-0.57969	0.00062039
6687	SPG7	-0.57688	0.00063537
6809	STX3	0.5807	0.0006495
433	ASGR2	-0.57739	0.00065562
81624	DIAPH3	-0.58047	0.00065562
3717	JAK2	0.57781	0.00070311
4828	NMB	0.58095	0.0007317
55802	DCP1A	0.57233	0.00074596
4481	MSR1	0.57783	0.0008055
51510	CHMP5	0.57889	0.00082036
9353	SLIT2	0.56585	0.00082435
165	AEBP1	-0.56575	0.00084187
79090	TRAPPC6A	-0.5691	0.00087601
54918	CMTM6	0.5666	0.00090553
7100	TLR5	-0.5617	0.00091606
10432	RBM14	-0.56037	0.00094125
2889	RAPGEF1	0.56547	0.00097273
91694	LONRF1	0.55637	0.00108
51311	TLR8	-0.5655	0.00108
51316	PLAC8	-0.56354	0.0010821
23424	TDRD7	0.56176	0.0010948
29978	UBQLN2	0.55507	0.0010983
63967	CLSPN	-0.55742	0.0011078
3460	IFNGR2	0.55974	0.0011151
3229	HOXC13	0.5533	0.0011221
55106	SLFN12	0.55226	0.0012512
57680	CHD8	-0.54851	0.0012787
56287	GKN1	0.54916	0.001324
6942	TCF20	-0.54365	0.0013254
55284	UBE2W	-0.53988	0.0014421
706	TSPO	-0.54953	0.0014516
11237	RNF24	-0.54169	0.0014612
9886	RHOBTB1	-0.53955	0.001552
55274	PHF10	-0.54191	0.0015559
2710	GK	0.53677	0.0017071
475	ATOX1	0.53902	0.0017075
6188	RPS3	-0.53231	0.0017261
4926	NUMA1	-0.53277	0.001734
874	CBR3	0.53638	0.0017578
663	BNIP2	0.53363	0.0017724
4145	MATK	0.53762	0.0018096
23344	ESYT1	-0.52619	0.0019202
366	AQP9	0.5301	0.0019558
10664	CTCF	-0.52665	0.0020022
10643	IGF2BP3	0.52326	0.0021251
4758	NEU1	0.52581	0.0021534
56257	MEPCE	-0.52149	0.0021574
51170	HSD17B11	-0.52337	0.0022079
2274	FHL2	-0.52756	0.0022197
914	CD2	0.5191	0.0022636
78996	C7orf49	-0.51999	0.0024831
5608	MAP2K6	-0.5222	0.0025725
940	CD28	-0.51208	0.0025739
26234	FBXL5	-0.51556	0.0025917
9802	DAZAP2	0.51709	0.0026063
919	CD247	-0.51113	0.0026327
25988	HINFP	-0.51521	0.0026541
54583	EGLN1	-0.5121	0.0026592
8825	LIN7A	-0.51755	0.0026603
1880	GPR183	0.52156	0.0026603
55233	MOB1A	0.5117	0.0026662
671	BPI	-0.52048	0.0026902
10186	LHFP	0.51043	0.0027851
29928	TIMM22	-0.51427	0.0028139
929	CD14	-0.52235	0.0028414
10038	PARP2	-0.51054	0.0029533
971	CD72	0.50622	0.0030447
57185	NIPAL3	-0.50336	0.0030718
8237	USP11	0.50474	0.0031178
4174	MCM5	-0.51199	0.0031705
2091	FBL	-0.50554	0.0032302
3267	AGFG1	0.5017	0.0032339
9352	TXNL1	0.50433	0.0032374
55840	EAF2	-0.50911	0.0032422
3936	LCP1	0.5007	0.0032839
9759	HDAC4	-0.5036	0.0035172
2833	CXCR3	0.4979	0.0035538
10884	MRPS30	0.49484	0.003762
57007	CXCR7	0.49983	0.0038655
4543	MTNR1A	0.49401	0.0039492
4837	NNMT	0.49125	0.0040412
373156	GSTK1	-0.49358	0.0040553
1979	EIF4EBP2	-0.48771	0.0042789
79658	ARHGAP10	0.49162	0.0043149
6304	SATB1	-0.49043	0.00438
23568	ARL2BP	0.48594	0.0043853
80169	CTC1	-0.48548	0.0044958
23348	DOCK9	0.48636	0.0046184
9644	SH3PXD2A	-0.48247	0.0046848
1508	CTSB	0.48919	0.0047112
55556	ENOSF1	-0.48393	0.0048627
9958	USP15	0.48438	0.0051188
5226	PGD	0.48152	0.0051293
5603	MAPK13	0.47814	0.0051721
7298	TYMS	-0.48115	0.0052547
925	CD8A	0.47634	0.0054911
5902	RANBP1	-0.47276	0.0055071
8321	FZD1	-0.47874	0.0055356
1349	COX7B	0.47537	0.0056347
1503	CTPS	-0.47331	0.0057763
9128	PRPF4	-0.46857	0.005922
256364	EML3	-0.47092	0.0059238
9332	CD163	0.47388	0.005956
29062	WDR91	-0.47318	0.0059638
4609	MYC	-0.47583	0.0061096
11345	GABARAPL2	0.46865	0.0061349
10922	FASTK	-0.46589	0.0062805
4311	MME	0.46352	0.0065374
3953	LEPR	-0.46769	0.0067434
6300	MAPK12	-0.46139	0.0068815
55711	FAR2	-0.46515	0.0072277
9833	MELK	-0.46122	0.0075078
9925	ZBTB5	-0.45946	0.0075591
10644	IGF2BP2	-0.45916	0.0075946
7855	FZD5	0.45748	0.0075946
3983	ABLIM1	0.45584	0.0078326
25799	ZNF324	-0.45699	0.0079215
7629	ZNF76	-0.45304	0.0079531
51433	ANAPC5	-0.4564	0.0079857
8876	VNN1	0.45344	0.0080456
2932	GSK3B	0.45144	0.0082401
7179	TPTE	-0.44844	0.0085811
4649	MYO9A	-0.45006	0.0086209
9185	REPS2	-0.45559	0.0087516
55080	TAPBPL	0.45242	0.0087633
6280	S100A9	-0.44819	0.0088128
27252	KLHL20	0.4474	0.0090004
51176	LEF1	-0.44398	0.0096158
29097	CNIH4	-0.4442	0.0096923
4745	NELL1	0.44762	0.0098235

## Sheet: pathways ptb-dendri DEGs
Maps	Total	p-value	FDR	In Data	Network Objects from Active Data
Immune response_IFN-alpha/beta signaling via JAK/STAT	64	2.167e-10	1.998e-07	12	IRF9, IRF1, Caspase-7, ADAR1, TAP1 (PSF1), XAF1, IFN-gamma, MIG, STAT2, IP10, GBP1, PIG3
Attenuation of IFN type I signaling in melanoma cells	37	7.512e-08	3.463e-05	8	IRF9, IRF1, p38alpha (MAPK14), PSMB9, TAP1 (PSF1), TAP2 (PSF2), STAT2, IP10
Immune response_Antigen presentation by MHC class I, classical pathway	54	1.235e-07	3.797e-05	9	PC7, PSME2, PSMB9, TAP1 (PSF1), PSMB2, PSME1, IFN-gamma, TAP2 (PSF2), Thimet oligopeptidase
Cigarette smoke-mediated attenuation of antibacterial and antivirus immune response	29	2.242e-07	5.169e-05	7	IRF9, IRF1, IL-1 beta, IFN-gamma, IL-8, IP10, TNF-alpha
Immune response_Role of HMGB1 in dendritic cell maturation and migration	26	2.275e-06	0.0004195	6	IL-15, IL-1 beta, IFN-gamma, CCR7, IL-8, TNF-alpha
SLE genetic marker-specific pathways in antigen-presenting cells (APC)	44	2.564e-06	0.0004475	8	IRF9, IRF1, MICB, ATF-6 alpha (50kDa), IL-1 beta, IFN-gamma, ATF-6 alpha (90kDa), TNF-alpha
Release of pro-inflammatory factors and proteases by alveolar macrophages in asthma	43	3.856e-06	0.0005925	7	IRF1, IL-1 beta, IFN-gamma, MIG, IL-8, IP10, TNF-alpha
Inter-cellular relations in COPD (general schema)	30	5.572e-06	0.0007339	6	IL-1 beta, IFN-gamma, MIG, IL-8, IP10, TNF-alpha
Bacterial infections in CF airways	48	8.253e-06	0.000847	7	IRF1, IFN-gamma, TLR5, Cathepsin B, FasR(CD95), IL-8, TNF-alpha
Role of IL-8 in colorectal cancer	19	8.268e-06	0.000847	5	HGF, IL-1 beta, IFN-gamma, IL-8, TNF-alpha
NK cells in allergic contact dermatitis	33	1e-05	0.000922	6	IRF1, IFN-gamma, MIG, FasR(CD95), IP10, TNF-alpha
Immune response_Role of PKR in stress-induced antiviral cell response	57	2.635e-05	0.002095	7	IRF1, Caspase-7, IL-1 beta, p38alpha (MAPK14), IFN-gamma, IL-8, TNF-alpha
Role of iNKT and B cells in T cell recruitment in allergic contact dermatitis	39	2.727e-05	0.002095	6	IRF1, ITK, IFN-gamma, CD5, IP10, TNF-alpha
Memory CD8+ T cells in allergic contact dermatitis	40	3.168e-05	0.002247	6	IL7RA, IL-15, IL-1 beta, IFN-gamma, CCR7, TNF-alpha
Inhibition of apoptosis in gastric cancer	42	4.219e-05	0.002468	6	HGF, RUNX3, Caspase-7, XAF1, Caspase-9, PAK1
Role of fibroblasts and keratinocytes in the elicitation phase of allergic contact dermatitis	26	4.283e-05	0.002468	5	IL-1 beta, IFN-gamma, IL-8, IP10, TNF-alpha
CD8+ Tc1 cells in allergic contact dermatitis	26	4.283e-05	0.002468	5	CD8 alpha, IL-1 beta, IFN-gamma, FasR(CD95), TNF-alpha
Th2-cytokines and IFN-mediated regulation of airway smooth muscle contraction	27	5.191e-05	0.002659	5	IRF1, IFN-gamma, CD38, STAT2, TNF-alpha
Role of CD8+ Tc1 cells in COPD	44	5.534e-05	0.002685	6	IL-15, Leptin receptor, IFN-gamma, MIG, IP10, TNF-alpha
Release of pro-inflammatory mediators and elastolytic enzymes by alveolar macrophages in COPD	28	6.24e-05	0.002877	5	IL-1 beta, IFN-gamma, IL-8, IP10, TNF-alpha
Role of GITR in skin sensitization	15	6.681e-05	0.002933	4	IL-1 beta, CCR7, IP10, TNF-alpha
DNA damage_Role of Brca1 and Brca2 in DNA repair	30	8.824e-05	0.003664	5	Nibrin, NFBD1, Brca1, DNA polymerase beta, XPC
Glucocorticoids-mediated inhibition of pro-constrictory and pro-inflammatory signaling in airway smooth muscle cells	48	9.139e-05	0.003664	6	IRF1, IL-1 beta, IFN-gamma, CD38, GRK5, TNF-alpha
Immune response_Bacterial infections in normal airways	49	0.0001028	0.00395	6	IRF1, IL-1 beta, IFN-gamma, TLR5, FasR(CD95), IL-8
PDE4 regulation of cyto/chemokine expression in inflammatory skin diseases	50	0.0001154	0.004254	6	IL-1 beta, IFN-gamma, MIG, IL-8, IP10, TNF-alpha
The role of KEAP1/NRF2 pathway in skin sensitization	32	0.0001216	0.004312	5	IL-1 beta, IFN-gamma, CCR7, IL-8, TNF-alpha
Immune response_Antiviral actions of Interferons	52	0.000144	0.004919	6	IRF9, IRF1, WARS, ADAR1, IFN-gamma, STAT2
SLE genetic marker-specific pathways in B cells	100	0.0001579	0.005199	8	IRF9, ATF-6 alpha (50kDa), CD38, ATF-6 alpha (90kDa), p67-phox, STAT2, Lyn, TNF-alpha
Schema: Initiation of T cell recruitment in allergic contact dermatitis	19	0.0001807	0.005745	4	IFN-gamma, CD5, IP10, TNF-alpha
iNKT cell-keratinocyte interactions in allergic contact dermatitis	36	0.0002165	0.006655	5	IRF1, ITK, IFN-gamma, FasR(CD95), IP10
Immune response_Generation of memory CD4+ T cells	37	0.0002472	0.007353	5	IL7RA, IL-15, BFL1, CCR7, L-selectin
Putative pathways of MHC class I-dependent postsynaptic long-term depression in major depressive disorder	21	0.0002724	0.007847	4	TAP1 (PSF1), IFN-gamma, TAP2 (PSF2), TNF-alpha
TNF-alpha-induced inflammatory signaling in normal and asthmatic airway epithelium	38	0.0002812	0.007855	5	IRF1, IFN-gamma, IL-8, IP10, TNF-alpha
Skeletal muscle atrophy in COPD	59	0.0002915	0.007905	6	GSK3 beta, p38alpha (MAPK14), REDD1, RHEB2, eIF2B5, TNF-alpha
Immune response_ICOS signaling pathway in T-helper cell	60	0.0003198	0.008424	6	ITK, ICOS, IFN-gamma, PAK1, PLC-gamma 1, TNF-alpha
IFN-gamma and Th2 cytokines-induced inflammatory signaling in normal and asthmatic airway epithelium	40	0.0003595	0.009206	5	IRF1, IFN-gamma, MIG, IL-8, IP10
Regulation of proinflammatory cytokine production by Th2 cells in asthma	43	0.0005065	0.01262	5	IL-15, p38alpha (MAPK14), GATA-3, IFN-gamma, TNF-alpha
Immune escape mechanisms in Prostate Cancer	25	0.0005485	0.0131	4	CD8 alpha, TAP1 (PSF1), IFN-gamma, TAP2 (PSF2)
Glomerular injury in Lupus Nephritis	92	0.0005542	0.0131	7	IRF1, IL-1 beta, IFN-gamma, FasR(CD95), IL-8, IP10, TNF-alpha
Apo-2L(TNFSF10)-induced apoptosis in melanoma	45	0.000627	0.01445	5	ATF-6 alpha (50kDa), XAF1, IFN-gamma, Caspase-9, IL-8
Immune response_Naive CD4+ T cell differentiation	46	0.0006948	0.01562	5	RUNX3, IL-1 beta, GATA-3, IFN-gamma, TNF-alpha
Development_HGF signaling pathway	47	0.0007678	0.01686	5	HGF, GSK3 beta, EGR1, FasR(CD95), PLC-gamma 1
Development_EGFR signaling pathway	71	0.000795	0.01705	6	GSK3 beta, Caspase-7, p38alpha (MAPK14), Caspase-9, PAK1, PLC-gamma 1
Chemokines in inflammation in adipose tissue and liver in obesity, type 2 diabetes and metabolic syndrome X	48	0.0008465	0.01774	5	CD8 alpha, IL-1 beta, IL-8, L-selectin, TNF-alpha
PDE4 regulation of cyto/chemokine expression in arthritis	49	0.000931	0.01876	5	IL-1 beta, IFN-gamma, IL-8, IP10, TNF-alpha
DNA damage_Role of NFBD1 in DNA damage response	13	0.0009357	0.01876	3	Nibrin, NFBD1, Brca1
Immune response_IL-6 signaling pathway via MEK/ERK and PI3K/AKT cascades	74	0.0009897	0.01922	6	MNK1, GSK3 beta, EGR1, RHEB2, Caspase-9, PLC-gamma 1
Rheumatoid arthritis (general schema)	50	0.001022	0.01922	5	IL-15, CD2, IL-1 beta, IFN-gamma, TNF-alpha
IgE- and MGF-induced Lyn-mediated production of cytokines and arachidonic acid metabolites in lung mast cells in asthma	50	0.001022	0.01922	5	GSK3 beta, IL-8, Lyn, PLC-gamma 1, TNF-alpha
Colorectal cancer (general schema)	30	0.001119	0.02063	4	HGF, Leptin receptor, IL-8, TNF-alpha
Immune response_IL-1 signaling pathway	52	0.001222	0.02166	5	IRF1, IL-1 beta, p38alpha (MAPK14), IL-8, TNF-alpha
Apoptosis and survival_Role of IAP-proteins in apoptosis	31	0.001269	0.02166	4	Caspase-7, FasR(CD95), Caspase-9, TNF-alpha
Alternative complement cascade disruption in age-related macular degeneration	31	0.001269	0.02166	4	Factor Bb, Factor H, Factor B, Factor Ba
Interleukins-induced inflammatory signaling in normal and asthmatic airway epithelium	31	0.001269	0.02166	4	IL-1 beta, IFN-gamma, IL-8, IP10
Apoptosis and survival_Role of PKR in stress-induced apoptosis	53	0.001333	0.02195	5	IRF1, Caspase-7, IFN-gamma, FasR(CD95), TNF-alpha
Immune response_Inhibitory PD-1 signaling in T cells	53	0.001333	0.02195	5	CD8 alpha, GSK3 beta, GATA-3, CBL-B, PLC-gamma 1
Upregulation of IL-8 expression in colorectal cancer	32	0.001433	0.02318	4	IL-1 beta, IFN-gamma, IL-8, TNF-alpha
Tau pathology in Alzheimer disease	55	0.001576	0.02505	5	GSK3 beta, Caspase-7, p38alpha (MAPK14), Caspase-9, p38delta (MAPK13)
Apoptosis and survival_Regulation of Apoptosis by Mitochondrial Proteins	33	0.001611	0.02517	4	BFL1, FasR(CD95), Caspase-9, HRK
Apoptosis and survival_Endoplasmic reticulum stress response pathway	56	0.001709	0.02542	5	Caspase-7, ATF-6 alpha (50kDa), p38alpha (MAPK14), ATF-6 alpha (90kDa), Caspase-9
Mitogenic action of ErbB2 in breast cancer	56	0.001709	0.02542	5	GSK3 beta, JAB1, NUMB, RHEB2, PAK1
Immune response_CD28 signaling	56	0.001709	0.02542	5	ITK, GSK3 beta, p38alpha (MAPK14), PAK1, PLC-gamma 1
Apoptosis and survival_Caspase cascade	34	0.001804	0.02585	4	Caspase-7, FasR(CD95), Caspase-9, TNF-alpha
Proinflammatory cytokine release from eosinophils in asthma	34	0.001804	0.02585	4	IL-1 beta, IFN-gamma, IL-8, TNF-alpha
Development_Cytokine-mediated regulation of megakaryopoiesis	57	0.00185	0.02585	5	IRF1, GSK3 beta, IL-1 beta, IFN-gamma, NF-E2 (45 kDa)
Immune response_TLR5, TLR7, TLR8 and TLR9 signaling pathways	57	0.00185	0.02585	5	IRF1, IL-1 beta, TLR5, IL-8, TNF-alpha
Immune response_HMGB1/TLR signaling pathway	36	0.002237	0.03033	4	IL-1 beta, p38alpha (MAPK14), IL-8, TNF-alpha
Cigarette smoke-induced inflammatory signaling in airway epithelial cells	36	0.002237	0.03033	4	IL-1 beta, p38alpha (MAPK14), IL-8, TNF-alpha
Cooperative action of IFN-gamma and TNF-alpha on astrocytes in multiple sclerosis	37	0.002478	0.03311	4	IRF1, IFN-gamma, IP10, TNF-alpha
Immune response_Role of integrins in NK cells cytotoxicity	38	0.002736	0.03553	4	IFN-gamma, PAK1, IL-8, Lyn
Substance P-mediated inflammation and pain in Sickle cell disease	38	0.002736	0.03553	4	IL-1 beta, IFN-gamma, IL-8, TNF-alpha
HCV-mediated liver damage and predisposition to HCC via cell stress	63	0.002883	0.03641	5	ATF-6 alpha (50kDa), p38alpha (MAPK14), ATF-6 alpha (90kDa), Caspase-9, TNF-alpha
Vascular endothelial cell damage in SLE	63	0.002883	0.03641	5	HGF, Caspase-7, IL-1 beta, IL-8, TNF-alpha
Renal tubulointerstitial injury in Lupus Nephritis	65	0.003305	0.04012	5	IL-1 beta, IFN-gamma, CCR7, IL-8, TNF-alpha
Hypertrophy of asthmatic airway smooth muscle cells	65	0.003305	0.04012	5	GSK3 beta, IL-1 beta, IFN-gamma, eIF2B5, TNF-alpha
Immune response_MIF in innate immunity response	40	0.003307	0.04012	4	IL-1 beta, IFN-gamma, IL-8, TNF-alpha
Endothelin-1- and TNF-alpha-induced inflammatory response in asthmatic airway fibroblasts	20	0.003444	0.04124	3	IL-1 beta, IFN-gamma, TNF-alpha
Transcription_Sin3 and NuRD in transcription regulation	41	0.003621	0.04226	4	SAP30, Mi-2 beta, NRB54, RBBP7 (RbAp46)
Maturation and migration of dendritic cells in skin sensitization	41	0.003621	0.04226	4	IL-1 beta, CCR7, IL-8, TNF-alpha
TNF-alpha and IL-1 beta-mediated regulation of contraction and secretion of inflammatory factors in normal and asthmatic airway smooth muscle	67	0.00377	0.04259	5	IL-1 beta, p38alpha (MAPK14), CD38, IL-8, TNF-alpha
Inflammatory mechanisms of pancreatic cancerogenesis	67	0.00377	0.04259	5	IRF1, IL-1 beta, IFN-gamma, IL-8, TNF-alpha
Apoptosis and survival_Apoptotic TNF-family pathways	42	0.003955	0.04259	4	Caspase-7, FasR(CD95), Caspase-9, TNF-alpha
Growth factors in regulation of oligodendrocyte precursor cells survival in multiple sclerosis	42	0.003955	0.04259	4	IFN-gamma, Caspase-9, Lyn, TNF-alpha
Development_Growth hormone signaling via PI3K/AKT and MAPK cascades	42	0.003955	0.04259	4	GSK3 beta, p38alpha (MAPK14), EGR1, RHEB2
Stem cells_Inflammatory response in ischemia-reperfusion injury during myocardial infarction	21	0.003973	0.04259	3	IL-1 beta, IL-8, TNF-alpha
TTP metabolism	68	0.004019	0.04259	5	DPYD, TK2, POLE3 (YBL1), DNA polymerase beta, TYSY
Immune response_Sublytic effects of membrane attack complex	68	0.004019	0.04259	5	MNK1, IRF1, ATF-6 alpha (50kDa), XAF1, PLC-gamma 1
Environmental factors-induced inflammatory signaling in normal and asthmatic airway epithelium	43	0.004308	0.04463	4	IL-1 beta, p38alpha (MAPK14), IL-8, TNF-alpha
Apoptosis and survival_TNF-alpha-induced Caspase-8 signaling	43	0.004308	0.04463	4	Caspase-7, Cathepsin B, Caspase-9, TNF-alpha
Origin of Langerhans cells in the steady-state and under inflammatory conditions	22	0.004548	0.04509	3	RUNX3, IL-1 beta, TNF-alpha
Differences between Langerhans cells and dermal dendritic cells in allergic contact dermatitis	22	0.004548	0.04509	3	ICOS, CCR7, TNF-alpha
Role of fibroblasts in the sensitization phase of allergic contact dermatitis	22	0.004548	0.04509	3	IL-1 beta, IL-8, TNF-alpha
Inhibition of RUNX3 signaling in gastric cancer	22	0.004548	0.04509	3	RUNX3, Caspase-7, JAB1
Inhibition of neutrophil migration by proresolving lipid mediators in COPD	71	0.004837	0.04744	5	IL-1 beta, PAK1, IL-8, L-selectin, TNF-alpha
Immune response_PGE2 signaling in immune response	45	0.005078	0.04915	4	HGF, IFN-gamma, IL-8, TNF-alpha
Immune response_MIF-mediated glucocorticoid regulation	23	0.005171	0.04915	3	IFN-gamma, IL-8, TNF-alpha
Role of IL-17-producing T cells in allergic contact dermatitis	23	0.005171	0.04915	3	IFN-gamma, FasR(CD95), IL-8

## Sheet: pathways ptb-thp1 DEGs
Additional file 6. List of DEGs and pathways in the meta-analysis of in vitro dendritic and THP-1 datasets, the DEGs shared with patient blood datasets, and the enriched MetaCore pathways from the shared DEGs.
Maps	Total	p-value	FDR	In Data	Network Objects from Active Data
Immune response_IFN-alpha/beta signaling via JAK/STAT	64	1.19225e-10	1.19583e-07	13	IRF9, IRF1, MxB, ISG54, RSAD2, PKR, IFI17, C3G, XAF1, I-TAC, MIG, RIG-G, IP10
Bacterial infections in CF airways	48	8.40519e-10	4.2152e-07	11	IRF1, Cathepsin L, MyD88, TLR1, TLR5, Cathepsin B, JAK2, CD14, Cathepsin S, IL-8, TNF-alpha
Role of CD8+ Tc1 cells in COPD	44	5.50013e-09	1.83888e-06	10	IL-15, Leptin receptor, CXCR3, JAK2, MIG, c-Jun, Cathepsin S, IP10, Antileukoproteinase 1, TNF-alpha
Immune response_TLR2 and TLR4 signaling pathways	69	5.03581e-07	0.000109392	10	MyD88, TLR1, MEK6(MAP2K6), CD36, c-Jun, CD14, IL-8, TLR6, Lyn, TNF-alpha
Immune response _IFN gamma signaling pathway	56	7.70832e-07	0.000109392	9	IRF9, IRF1, PKR, C3G, MEK6(MAP2K6), JAK2, SMAD7, c-Myc, MCM5
Immune response_Role of PKR in stress-induced antiviral cell response	57	9.00812e-07	0.000109392	9	IRF1, MyD88, PKR, p38alpha (MAPK14), MEK6(MAP2K6), c-Jun, IL-8, c-Myc, TNF-alpha
Immune response_TLR5, TLR7, TLR8 and TLR9 signaling pathways	57	9.00812e-07	0.000109392	9	IRF1, MyD88, TLR7, TLR8, TLR5, MEK6(MAP2K6), c-Jun, IL-8, TNF-alpha
Development_G-CSF-induced myeloid differentiation	30	9.59965e-07	0.000109392	7	CalDAG-GEFII, Myeloblastin, JAK2, Lactoferrin, c-Jun, c-Myc, PERM
Chemotaxis_Leukocyte chemotaxis	74	9.81587e-07	0.000109392	10	CD28, PLD2, C3G, CXCR3, I-TAC, CALDAG-GEFI, MIG, Cytohesin1, CCR7, IP10
Immune response_IFN-alpha/beta signaling via MAPKs	77	1.42815e-06	0.000143244	10	IRF9, ISG54, RSAD2, PKR, MEK6(MAP2K6), c-Jun, RIG-G, SMAD7, IP10, PL scramblase 1
Attenuation of IFN type I signaling in melanoma cells	37	4.34875e-06	0.000378895	7	IRF9, IRF1, p38alpha (MAPK14), I-TAC, c-Jun, IP10, c-Myc
Immune response_IL-1 signaling pathway	52	4.53315e-06	0.000378895	8	IRF1, c-Jun/c-Jun, MyD88, p38alpha (MAPK14), MEK6(MAP2K6), c-Jun, IL-8, TNF-alpha
Proinflammatory cytokine production by Th17 cells in asthma	53	5.25493e-06	0.000405438	8	ROR-alpha, C5, C5a, CD28, JAK2, c-Jun, IL-8, TNF-alpha
IFN-gamma and Th2 cytokines-induced inflammatory signaling in normal and asthmatic airway epithelium	40	7.51243e-06	0.000538212	7	IRF1, CXCR3, JAK2, I-TAC, MIG, IL-8, IP10
Inter-cellular relations in COPD (general schema)	30	1.54065e-05	0.000975724	6	CXCR3, I-TAC, MIG, IL-8, IP10, TNF-alpha
SLE genetic marker-specific pathways in B cells	100	1.55649e-05	0.000975724	10	IRF9, ATF-6 alpha (50kDa), TLR7, Bcl-6, ATF-6 alpha (90kDa), CD22, p67-phox, c-Myc, Lyn, TNF-alpha
Development_Transcription regulation of granulocyte development	32	2.27973e-05	0.00134504	6	Myeloblastin, JAK2, Lactoferrin, p67-phox, c-Myc, PERM
Chemokines in inflammation in adipose tissue and liver in obesity, type 2 diabetes and metabolic syndrome X	48	2.61689e-05	0.00145819	7	CD8 alpha, CD163, CD36, CD14, IL-8, L-selectin, TNF-alpha
Immune response_Bacterial infections in normal airways	49	3.00555e-05	0.00158662	7	IRF1, MyD88, TLR1, TLR5, JAK2, CD14, IL-8
Immune response_TLR ligands	34	3.28051e-05	0.00164517	6	TLR7, TLR8, TLR1, TLR5, CD14, TLR6
Transcription_Negative regulation of HIF1A function	69	3.84648e-05	0.00183715	8	RUNX3, FHL2, GSK3 beta, KLF2, SSAT, EGLN1, EAF2, MCM5
Glomerular injury in Lupus Nephritis	92	4.97033e-05	0.00226602	9	Annexin II, IRF1, IFI56, C5a, MDA-5, RIG-I, IL-8, IP10, TNF-alpha
Immune response_Generation of memory CD4+ T cells	37	5.41411e-05	0.00232866	6	IL7RA, IL-15, CD28, BFL1, CCR7, L-selectin
ERBB family and HGF signaling in gastric cancer	54	5.72967e-05	0.00232866	7	HGF, GSK3 beta, MEK6(MAP2K6), JAK2, c-Jun, IL-8, c-Myc
Mast cell migration in asthma	73	5.80424e-05	0.00232866	8	CCR1, C5a, CXCR3, I-TAC, MIG, CCR7, IL-8, IP10
Immune response_IL-33 signaling pathway	58	9.1373e-05	0.00352489	7	MyD88, p38alpha (MAPK14), MEK6(MAP2K6), JAK2, c-Jun, IL-8, TNF-alpha
Regulation of proinflammatory cytokine production by Th2 cells in asthma	43	0.000129439	0.00463668	6	IL-15, MyD88, CD28, p38alpha (MAPK14), JAK2, TNF-alpha
Role of cell adhesion in vaso-occlusion in Sickle cell disease	43	0.000129439	0.00463668	6	GLPA, CD36, CD63, CD14, IL-8, TNF-alpha
Release of pro-inflammatory mediators and elastolytic enzymes by alveolar macrophages in COPD	28	0.000144418	0.00477515	5	Cathepsin L, Cathepsin S, IL-8, IP10, TNF-alpha
Th1 and Th17 cells in an autoimmune mechanism of emphysema formation in smokers	28	0.000144418	0.00477515	5	ROR-alpha, CD28, CXCR3, MIG, IP10
Leptin signaling in colorectal cancer	44	0.000147587	0.00477515	6	GSK3 beta, Leptin receptor, JAK2, c-Jun, IL-8, c-Myc
HCV-mediated liver damage and predisposition to HCC via cell stress	63	0.000155492	0.00480797	7	MyD88, ATF-6 alpha (50kDa), p38alpha (MAPK14), ATF-6 alpha (90kDa), JAK2, c-Myc, TNF-alpha
SLE genetic marker-specific pathways in antigen-presenting cells (APC)	84	0.000158188	0.00480797	8	IRF9, IRF1, MyD88, ATF-6 alpha (50kDa), MDA-5, TLR7, ATF-6 alpha (90kDa), TNF-alpha
Cigarette smoke-mediated attenuation of antibacterial and antivirus immune response	29	0.000171897	0.00492607	5	IRF9, IRF1, IL-8, IP10, TNF-alpha
Prostate Cancer: candidate susceptibility genes in inflammatory pathways	29	0.000171897	0.00492607	5	TLR1, MSR1, IL-8, TLR6, TNF-alpha
Interleukins-induced inflammatory signaling in normal and asthmatic airway epithelium	31	0.000238653	0.00653994	5	MyD88, CXCR3, c-Jun, IL-8, IP10
Signal transduction_PTMs in IL-12 signaling pathway	48	0.000241254	0.00653994	6	RUNX3, p38alpha (MAPK14), MEK6(MAP2K6), JAK2, c-Jun, c-Myc
Neutrophil-derived granule proteins and cytokines in asthma	49	0.000270724	0.00714568	6	C5a, Lactoferrin, IL-8, IP10, PERM, TNF-alpha
The role of KEAP1/NRF2 pathway in skin sensitization	32	0.000278627	0.0071657	5	MyD88, Thioredoxin, CCR7, IL-8, TNF-alpha
The innate immune response to contact allergens	33	0.000323482	0.00772506	5	MyD88, Thioredoxin, CD14, IL-8, TNF-alpha
NK cells in allergic contact dermatitis	33	0.000323482	0.00772506	5	IRF1, CXCR3, MIG, IP10, TNF-alpha
Cell cycle_Spindle assembly and chromosome separation	33	0.000323482	0.00772506	5	NUMA1, Aurora-B, HEC, CDC20, CSE1L
Immune response_Function of MEF2 in T lymphocytes	51	0.000338108	0.00788656	6	HDAC4, CABIN1, p38alpha (MAPK14), MEK6(MAP2K6), c-Jun, MEF2A
Schema: Initiation of T cell recruitment in allergic contact dermatitis	19	0.000356503	0.00794604	4	C5a, CXCR3, IP10, TNF-alpha
Inhibition of WNT5A-dependent non-canonical pathway in colorectal cancer	19	0.000356503	0.00794604	4	ROR-alpha, Lef-1, c-Jun, c-Myc
Immune response_HSP60 and HSP70/ TLR signaling pathway	54	0.000463049	0.00966007	6	MyD88, MEK6(MAP2K6), c-Jun, CD14, IL-8, TNF-alpha
Th17 cells in CF	54	0.000463049	0.00966007	6	ROR-alpha, MyD88, CD28, JAK2, CD14, IL-8
Prolactin/ ERK signaling in breast cancer	36	0.00049119	0.00966007	5	GSK3 beta, JAK2, c-Jun, PAK1, c-Myc
Th17 cytokines in COPD	36	0.00049119	0.00966007	5	ROR-alpha, CD28, CXCR3, IL-8, IP10
Immune response_HMGB1/TLR signaling pathway	36	0.00049119	0.00966007	5	MyD88, p38alpha (MAPK14), MEK6(MAP2K6), IL-8, TNF-alpha
Cigarette smoke-induced inflammatory signaling in airway epithelial cells	36	0.00049119	0.00966007	5	C5a, p38alpha (MAPK14), MSR1, IL-8, TNF-alpha
Cell adhesion_Integrin inside-out signaling in neutrophils	77	0.000543241	0.0104783	7	PLD2, C3G, CALDAG-GEFI, Cytohesin1, IL-8, L-selectin, Lyn
Cooperative action of IFN-gamma and TNF-alpha on astrocytes in multiple sclerosis	37	0.000559479	0.0105879	5	IRF1, PKR, JAK2, IP10, TNF-alpha
Development_Cytokine-mediated regulation of megakaryopoiesis	57	0.000621343	0.0111392	6	MafB, IRF1, GSK3 beta, JAK2, FLT3, c-Myc
Immune response_IL-5 signaling via JAK/STAT	57	0.000621343	0.0111392	6	Calgizzarin, Bcl-6, JAK2, c-Jun, IL-8, c-Myc
TNF-alpha-induced inflammatory signaling in normal and asthmatic airway epithelium	38	0.000634656	0.0111392	5	IRF1, c-Jun, IL-8, IP10, TNF-alpha
TLR and EGFR-induced inflammatory signaling in normal and asthmatic airway epithelium	22	0.000644139	0.0111392	4	TLR8, TLR5, IL-8, TLR6
LRRK2 and immune function in Parkinson's disease	22	0.000644139	0.0111392	4	CSE1L, JAK2, CD14, TNF-alpha
Complement pathway disruption in thrombotic microangiopathy	39	0.000717154	0.0119884	5	C5, C5a, C5b, Factor H, IL-8
Role of iNKT and B cells in T cell recruitment in allergic contact dermatitis	39	0.000717154	0.0119884	5	IRF1, C5a, CXCR3, IP10, TNF-alpha
Immune response_MIF in innate immunity response	40	0.000807411	0.0132444	5	MyD88, c-Jun, CD14, IL-8, TNF-alpha
Immune response_IL-18 signaling	60	0.000818697	0.0132444	6	MyD88, MEK6(MAP2K6), c-Jun, p67-phox, IL-8, TNF-alpha
Effect of H. pylori infection on inflammation in gastric epithelial cells	61	0.000894209	0.0140259	6	MyD88, p38alpha (MAPK14), c-Jun, PAK1, IL-8, TNF-alpha
Maturation and migration of dendritic cells in skin sensitization	41	0.000905878	0.0140259	5	MEK6(MAP2K6), c-Jun, CCR7, IL-8, TNF-alpha
Prolactin/ JAK2 signaling in breast cancer	24	0.000908959	0.0140259	4	GSK3 beta, Bcl-6, JAK2, PAK1
Development_Gastrin in cell growth and proliferation	62	0.000974975	0.0148167	6	p38alpha (MAPK14), MEK6(MAP2K6), JAK2, c-Jun, PAK1, c-Myc
Role of keratinocytes and Langerhans cells in skin sensitization	25	0.00106654	0.0159662	4	MyD88, c-Jun, CCR7, TNF-alpha
NF-kB-, AP-1- and MAPKs-mediated proinflammatory cytokine production by eosinophils in asthma	43	0.00112927	0.0164153	5	Myeloblastin, C5a, c-Jun, IL-8, TNF-alpha
Release of pro-inflammatory factors and proteases by alveolar macrophages in asthma	43	0.00112927	0.0164153	5	IRF1, MIG, IL-8, IP10, TNF-alpha
Role of fibroblasts and keratinocytes in the elicitation phase of allergic contact dermatitis	26	0.00124234	0.0175502	4	CXCR3, IL-8, IP10, TNF-alpha
Immune response_Role of HMGB1 in dendritic cell maturation and migration	26	0.00124234	0.0175502	4	IL-15, CCR7, IL-8, TNF-alpha
Canonical WNT signaling pathway in colorectal cancer	66	0.00135547	0.0188824	6	GSK3 beta, Leptin receptor, FZD1, Lef-1, PLD2, c-Myc
Development_EPO-induced MAPK pathway	45	0.00139105	0.0191127	5	C3G, JAK2, c-Jun, PAK1, Lyn
TNF-alpha and IL-1 beta-mediated regulation of contraction and secretion of inflammatory factors in normal and asthmatic airway smooth muscle	67	0.00146621	0.0196081	6	HDAC4, MyD88, p38alpha (MAPK14), c-Jun, IL-8, TNF-alpha
Inflammatory mechanisms of pancreatic cancerogenesis	67	0.00146621	0.0196081	6	IRF1, MyD88, JAK2, c-Jun, IL-8, TNF-alpha
Development_Thrombopoietin-regulated cell processes	46	0.00153754	0.0202914	5	GSK3 beta, C3G, JAK2, c-Jun, c-Myc
Immune response_Innate immune response to RNA viral infection	28	0.00165296	0.0215314	4	MDA-5, RIG-I, TLR7, IL-8
Canonical Leptin pathways in breast cancer	47	0.00169506	0.0217967	5	GSK3 beta, Leptin receptor, JAK2, c-Jun, c-Myc
Immune response_IFN-alpha/beta signaling via PI3K and NF-kB pathways	94	0.00177534	0.02254	7	GSK3 beta, ISG54, RSAD2, NMI, IFI17, I-TAC, c-Myc
IL-6 signaling in tumor-associated monocytes/macrophages in breast cancer	14	0.00196171	0.0239208	3	Cathepsin B, JAK2, c-Jun
Immune response _Sialic-acid receptors (Siglecs) signaling	14	0.00196171	0.0239208	3	HP, CD22, Lyn
Development_EGFR signaling pathway	71	0.00197949	0.0239208	6	GSK3 beta, p38alpha (MAPK14), JAK2, c-Jun, PAK1, c-Myc
Inhibition of neutrophil migration by proresolving lipid mediators in COPD	71	0.00197949	0.0239208	6	C5a, c-Jun, PAK1, IL-8, L-selectin, TNF-alpha
Putative role of Tregs in COPD	30	0.00214943	0.0253633	4	CD3 zeta, IL7RA, JAK2, L-selectin
Colorectal cancer (general schema)	30	0.00214943	0.0253633	4	HGF, Leptin receptor, IL-8, TNF-alpha
Immune response_C5a signaling	50	0.00223875	0.0258099	5	C5a, c-Jun, p67-phox, IL-8, TNF-alpha
IgE- and MGF-induced Lyn-mediated production of cytokines and arachidonic acid metabolites in lung mast cells in asthma	50	0.00223875	0.0258099	5	GSK3 beta, c-Jun, IL-8, Lyn, TNF-alpha
Immune response_Antigen presentation by MHC class I: cross-presentation	99	0.0023895	0.0260923	7	Cathepsin L, MyD88, TLR7, Cathepsin B, p67-phox, Cathepsin S, MSR1
Role of GITR in skin sensitization	15	0.00241887	0.0260923	3	CCR7, IP10, TNF-alpha
Neutrophil adhesion and transendothelial migration in asthma	31	0.00243251	0.0260923	4	C5a, IL-8, L-selectin, TNF-alpha
Inhibition of TGF-beta signaling in lung cancer	31	0.00243251	0.0260923	4	p38alpha (MAPK14), c-Jun, SMAD7, c-Myc
Alternative complement cascade disruption in age-related macular degeneration	31	0.00243251	0.0260923	4	C5, C5a, C5b, Factor H
NETosis in SLE	31	0.00243251	0.0260923	4	TLR7, p67-phox, LL37, PERM
IL-6 signaling in multiple myeloma	51	0.00244534	0.0260923	5	GSK3 beta, Bcl-6, JAK2, c-Jun, Lyn
EGFR family signaling in pancreatic cancer	75	0.00261835	0.0276443	6	BFL1, JAK2, c-Jun, PAK1, p67-phox, c-Myc
Immune response_Antiviral actions of Interferons	52	0.00266544	0.0278483	5	IRF9, IRF1, WARS, PKR, JAK2
Stem cells_Cooperation between Hedgehog, IGF-2 and HGF signaling pathways in medulloblastoma stem cells	32	0.0027402	0.0280451	4	HGF, GSK3 beta, Lef-1, c-Myc
DNA damage_ATM/ATR regulation of G1/S checkpoint	32	0.0027402	0.0280451	4	Nibrin, NFBD1, c-Myc, Claspin
Immune response_HMGB1/RAGE signaling pathway	53	0.00289955	0.0285123	5	MEK6(MAP2K6), c-Jun, MEF2A, IL-8, TNF-alpha
Immune response_Alternative complement pathway	53	0.00289955	0.0285123	5	Annexin II, C5, C5a, C5b, Factor H
TLRs-mediated IFN-alpha production by plasmacytoid dendritic cells in SLE	53	0.00289955	0.0285123	5	4E-BP2, MyD88, TLR7, LL37, Ro52
Development_Role of HDAC and calcium/calmodulin-dependent kinase (CaMK) in control of skeletal myogenesis	53	0.00289955	0.0285123	5	HDAC4, p38alpha (MAPK14), MEK6(MAP2K6), c-Jun, MEF2A
Role of activation of WNT signaling in the progression of lung cancer	77	0.00299048	0.0291209	6	RUNX3, GSK3 beta, FZD5, FZD1, Lef-1, c-Myc
Development_HGF-dependent inhibition of TGF-beta-induced EMT	34	0.00343354	0.032489	4	HGF, TGIF, c-Jun, SMAD7
Proinflammatory cytokine release from eosinophils in asthma	34	0.00343354	0.032489	4	C5a, CD28, IL-8, TNF-alpha
Oxidative stress_Role of ASK1 under oxidative stress	34	0.00343354	0.032489	4	p38gamma (MAPK12), Thioredoxin, MEK6(MAP2K6), p38delta (MAPK13)
B cell signaling in hematological malignancies	80	0.00362102	0.0339428	6	MyD88, Bcl-6, JAK2, CD22, Lyn, CD72
Development_Keratinocyte differentiation	56	0.00369096	0.0339636	5	p38alpha (MAPK14), MEK6(MAP2K6), Cystatin A, c-Jun, p38delta (MAPK13)
Immune response_CD28 signaling	56	0.00369096	0.0339636	5	GSK3 beta, CD28, p38alpha (MAPK14), c-Jun, PAK1
Development_Growth hormone signaling via STATs and PLC/IP3	35	0.00382117	0.0345282	4	IRF1, C3G, JAK2, c-Jun
Anti-apoptotic action of Gastrin in pancreatic cancer	35	0.00382117	0.0345282	4	Annexin II, p38alpha (MAPK14), MEK6(MAP2K6), JAK2
Lysophospholipid mediators-induced inflammatory signaling in normal and asthmatic airway epithelium	57	0.00398611	0.0356971	5	IRF1, PLD2, c-Jun, IL-8, Lyn
iNKT cell-keratinocyte interactions in allergic contact dermatitis	36	0.00423742	0.0359222	4	IRF1, CXCR3, JAK2, IP10
Immune response_Regulation of T cell function by CTLA-4	36	0.00423742	0.0359222	4	CD3 zeta, CD28, c-Jun, Lyn
Immune response_IL-22 signaling pathway	36	0.00423742	0.0359222	4	CD28, JAK2, c-Jun, c-Myc
Immune response_IL-12-induced IFN-gamma production	36	0.00423742	0.0359222	4	p38alpha (MAPK14), MEK6(MAP2K6), JAK2, c-Jun
TGF-beta signaling via kinase cascades in breast cancer	58	0.00429777	0.0359222	5	p38alpha (MAPK14), MEK6(MAP2K6), c-Jun, IL-8, TNF-alpha
Development_Prolactin receptor signaling	58	0.00429777	0.0359222	5	IRF1, NMI, JAK2, c-Jun, c-Myc
Immune response_TCR alpha/beta signaling pathway	58	0.00429777	0.0359222	5	CD8 alpha, CD3 zeta, CalDAG-GEFII, CD28, p38alpha (MAPK14)
Effect of H. pylori infection on gastric epithelial cell proliferation	58	0.00429777	0.0359222	5	p38alpha (MAPK14), C3G, c-Jun, c-Myc, Lyn
Apoptosis and survival_Anti-apoptotic action of nuclear ESR1 and ESR2	37	0.00468323	0.0388205	4	p38alpha (MAPK14), Thioredoxin, c-Jun, c-Myc
Role of IL-8 in colorectal cancer	19	0.00487808	0.0397782	3	HGF, IL-8, TNF-alpha
Immune response_ETV3 affect on CSF1-promoted macrophage differentiation	19	0.00487808	0.0397782	3	ETS2, MSR1, c-Myc
Immune response_IL-17 signaling pathways	60	0.0049726	0.0399001	5	GSK3 beta, MEK6(MAP2K6), JAK2, c-Jun, IL-8
Immune response_ICOS signaling pathway in T-helper cell	60	0.0049726	0.0399001	5	KLF2, CD28, Bcl-6, PAK1, TNF-alpha
Development_SDF-1 signaling in hematopoietic stem cell homing	38	0.00515953	0.0410715	4	C3G, JAK2, PAK1, Lyn
Immune response_TSLP signalling	39	0.00566723	0.0447578	4	IL7RA, JAK2, IL-8, c-Myc
Neuroprotective action of lithium	63	0.00612091	0.0475913	5	GSK3 beta, FZD5, p38alpha (MAPK14), Thioredoxin, c-Jun
Vascular endothelial cell damage in SLE	63	0.00612091	0.0475913	5	HGF, C5a, MSR1, IL-8, TNF-alpha
Memory CD8+ T cells in allergic contact dermatitis	40	0.00620721	0.047891	4	IL7RA, IL-15, CCR7, TNF-alpha
Stem cells_Inflammatory response in ischemia-reperfusion injury during myocardial infarction	21	0.00651586	0.0493348	3	C5a, IL-8, TNF-alpha
Development_Regulation of epithelial-to-mesenchymal transition (EMT)	64	0.0065419	0.0493348	5	HGF, TGIF, Lef-1, c-Jun, TNF-alpha
Eosinophil chemotaxis in asthma	64	0.0065419	0.0493348	5	CCR1, C5a, CXCR3, IL-8, IP10
