# Supplementary material for: Meta-analysis of human gene expression in response to Mycobacterium tuberculosis infection reveals potential therapeutic targets
Source: BMC Syst Biol. 2018 Jan 10;12:3. doi: 10.1186/s12918-017-0524-z (PMC5763539; doi:10.1186/s12918-017-0524-z)
Supplement: Supplementary file 11 — List of 58 Parkinson’s disease-associated genetic variants proximal to the 407 DEGs. (XLSX 12 kb) [file 12918_2017_524_MOESM11_ESM.xlsx]

## Sheet: Sheet1
Additional file 11. List of 58 Parkinson’s disease-associated genetic variants proximal to the 407 DEGs.
SNP	Gene	P-value of association with Parkinson's disease
rs1491942	LRRK2	1.71e-41
rs12726330	PBXIP1	1e-29
rs33972873	ATP6V1D	7e-14
rs17688068	DUSP3	2.59e-10
rs2230288	GBA	5.12e-08
rs10737170	MEF2D	8.62e-08
rs6565293	CD19	1.38e-07
rs7666265	SCARB2	7.49e-07
rs11649804	RAI1	1.52e-06
rs11649885	USP36	4.42e-06
rs959573	LMNB1	5e-06
rs7201656	RAB11FIP3	6.24e-06
rs3735169	REPIN1	7.1e-06
rs10918270	ATF6	8e-06
rs11032417	LMO2	8.05e-06
rs13092170	ZBTB20	1.3e-05
rs4570175	EEF1D	1.35e-05
rs722572	TNPO2	1.68e-05
rs4265084	IGF2BP3	2.15e-05
rs9608247	CABIN1	2.99e-05
rs10813936	CHMP5	3.13e-05
rs10424419	IFI30	3.16e-05
rs12975085	LMNB2	3.5e-05
rs12975085	GNG7	3.5e-05
rs13157	RUNX3	3.52e-05
rs16830141	NIPAL3	3.52e-05
rs7968695	CD27	3.66e-05
rs73068414	SNX10	3.85e-05
rs11717634	P2RY14	4e-05
rs4951130	LAX1	4.27e-05
rs225376	UBASH3A	4.3e-05
rs6666533	FBXO6	4.35e-05
rs4993564	AGTRAP	4.35e-05
rs79095790	IFITM1	4.63e-05
rs12420868	RASSF7	4.63e-05
rs2511985	TIMM10	4.68e-05
rs2071776	USP11	4.92e-05
rs71165571	GMFG	5.82e-05
rs112086712	MAP4K1	5.82e-05
rs39514	DECR1	6e-05
rs39517	NBN	6e-05
rs10817207	GNG10	6.28e-05
rs6428541	GBP3	6.4e-05
rs11865830	ITGAM	6.75e-05
rs9673519	C16orf58	6.75e-05
rs113880977	FPR2	6.84e-05
rs7248607	FPR1	6.84e-05
rs1970950	FAM159A	6.92e-05
rs221699	IRF9	7.4e-05
rs221695	PSME2	7.4e-05
rs221699	PSME1	7.4e-05
rs4517333	GBP1	7.8e-05
rs6848779	FBXL5	8.16e-05
rs11947383	BST1	8.16e-05
rs9314160	GLRX	8.3e-05
rs6489814	KDM2B	8.46e-05
rs3809109	IFITM2	8.54e-05
rs34657151	HIP1R	9.6e-05
rs6600164	TMEM204	9.69e-05
rs6436913	SP110	9.84e-05
